# Supplementary material for: Genome comparison implies the role of Wsm2 in membrane trafficking and protein degradation
Source: PeerJ. 2018 Apr 23;6:e4678. doi: 10.7717/peerj.4678 (PMC5918131; doi:10.7717/peerj.4678)
Supplement: File S1 [file peerj-06-4678-s001.txt]

OrthoMCL1	Ta|TRAES3BF006300010CFD_c1 Ta|TRAES3BF018100010CFD_c1 Ta|TRAES3BF036800140CFD_c1 Ta|TRAES3BF084600050CFD_c1 Ta|TRAES3BF082400030CFD_c1 Ta|TRAES3BF101300010CFD_c1 Ta|TRAES3BF021600040CFD_c1 Ta|TRAES3BF105700020CFD_c1 Ta|TRAES3BF105800050CFD_c1 Ta|TRAES3BF074700050CFD_c1 Ta|TRAES3BF019800030CFD_c1 Ta|TRAES3BF094100020CFD_c1 Ta|TRAES3BF011200010CFD_c1 Ta|TRAES3BF011700070CFD_c1 Ta|TRAES3BF084500010C…
OrthoMCL2	Ta|TRAES3BF006600060CFD_c1 Ta|TRAES3BF010100030CFD_c1 Ta|TRAES3BF010200040CFD_c1 Ta|TRAES3BF010800020CFD_c1 Ta|TRAES3BF010800100CFD_c1 Ta|TRAES3BF026700090CFD_c1 Ta|TRAES3BF027900030CFD_c1 Ta|TRAES3BF041000170CFD_c1 Ta|TRAES3BF041100070CFD_c1 Ta|TRAES3BF048900030CFD_c1 Ta|TRAES3BF061400030CFD_c1 Ta|TRAES3BF061600030CFD_c1 Ta|TRAES3BF066100060CFD_c1 Ta|TRAES3BF067500020CFD_c1 Ta|TRAES3BF068500120C…
OrthoMCL3	Bd|Bradi2g02160.1.p Bd|Bradi2g61456.1.p Bd|Bradi2g61474.1.p Bd|Bradi2g03853.1.p Bd|Bradi2g03856.1.p Bd|Bradi2g03886.1.p Bd|Bradi2g03910.1.p Bd|Bradi2g03920.2.p Os|LOC_Os01g06520.1 Os|LOC_Os01g06670.1 Os|LOC_Os01g06720.1 Os|LOC_Os01g06730.1 Os|LOC_Os01g06760.1 Os|LOC_Os01g06790.1 Os|LOC_Os01g06890.1 Os|LOC_Os01g06900.1 Os|LOC_Os01g06920.1 Os|LOC_Os01g07280.1 Ta|TRAES3BF030100020CFD_c1 Ta|TRAES3BF0…
OrthoMCL4	Bd|Bradi2g03588.1.p Bd|Bradi2g38982.2.p Bd|Bradi2g39074.1.p Bd|Bradi2g39091.1.p Bd|Bradi2g39247.1.p Bd|Bradi2g39393.1.p Bd|Bradi2g37166.1.p Bd|Bradi2g37172.2.p Bd|Bradi2g37191.1.p Bd|Bradi2g39207.1.p Bd|Bradi2g39648.1.p Bd|Bradi2g57534.1.p Bd|Bradi2g38987.4.p Bd|Bradi2g39067.2.p Bd|Bradi2g60418.1.p Bd|Bradi2g60434.1.p Bd|Bradi2g39537.1.p Bd|Bradi2g39622.1.p Bd|Bradi2g39666.1.p Bd|Bradi2g39575.1.p…
OrthoMCL5	Bd|Bradi2g01120.1.p Bd|Bradi2g01180.1.p Bd|Bradi2g01310.6.p Bd|Bradi2g39720.1.p Os|LOC_Os01g02300.1 Os|LOC_Os01g02320.1 Os|LOC_Os01g02350.1 Os|LOC_Os01g02390.2 Os|LOC_Os01g02550.1 Os|LOC_Os01g02570.1 Os|LOC_Os01g02580.1 Os|LOC_Os01g02610.1 Os|LOC_Os01g02680.1 Os|LOC_Os01g02700.1 Os|LOC_Os01g02760.1 Os|LOC_Os01g02780.1 Os|LOC_Os01g02800.1 Os|LOC_Os01g02830.1 Os|LOC_Os01g02430.1 Os|LOC_Os01g02730.1…
OrthoMCL6	Bd|Bradi2g11210.2.p Bd|Bradi2g17710.1.p Bd|Bradi2g17720.1.p Bd|Bradi2g20170.2.p Bd|Bradi2g20177.1.p Bd|Bradi2g36897.1.p Bd|Bradi2g47330.2.p Bd|Bradi2g47337.2.p Bd|Bradi2g47347.1.p Bd|Bradi2g47360.1.p Bd|Bradi2g47400.1.p Bd|Bradi2g47410.1.p Bd|Bradi2g48610.1.p Bd|Bradi2g62540.2.p Os|LOC_Os01g18670.1 Os|LOC_Os01g34970.2 Os|LOC_Os01g35030.1 Os|LOC_Os01g50080.1 Os|LOC_Os01g50100.1 Os|LOC_Os01g50160.1…
OrthoMCL7	Ta|TRAES3BF016800110CFD_c1 Ta|TRAES3BF034200130CFD_c1 Ta|TRAES3BF060400240CFD_c1 Ta|TRAES3BF023500020CFD_c1 Ta|TRAES3BF035000180CFD_c1 Ta|TRAES3BF023500070CFD_c1 Ta|TRAES3BF031100050CFD_c1 Ta|TRAES3BF035000140CFD_c1 Ta|TRAES3BF035200250CFD_c1 Ta|TRAES3BF264600040CFD_c1 Ta|TRAES3BF264600030CFD_c1 Ta|TRAES3BF023500010CFD_c1 Ta|TRAES3BF112800050CFD_c1 Ta|TRAES3BF031100010CFD_c1 Ta|TRAES3BF060400140C…
OrthoMCL8	Bd|Bradi2g02477.1.p Bd|Bradi2g02490.1.p Bd|Bradi2g02510.1.p Bd|Bradi2g02537.1.p Bd|Bradi2g02518.1.p Os|LOC_Os01g04570.1 Os|LOC_Os01g04460.1 Os|LOC_Os01g04580.1 Os|LOC_Os01g04490.1 Os|LOC_Os01g04550.1 Ta|TRAES3BF070700020CFD_c1 Ta|TRAES3BF070900030CFD_c1 Ta|TRAES3BF070900050CFD_c1 Ta|TRAES3BF070900120CFD_c1 Ta|TRAES3BF070900140CFD_c1 Ta|TRAES3BF078500060CFD_c1 Ta|TRAES3BF078500100CFD_c1 Ta|TRAES3B…
OrthoMCL9	Bd|Bradi2g07310.1.p Bd|Bradi2g07337.1.p Bd|Bradi2g07347.1.p Bd|Bradi2g10692.1.p Bd|Bradi2g13461.1.p Bd|Bradi2g25280.1.p Bd|Bradi2g34620.1.p Bd|Bradi2g34626.1.p Bd|Bradi2g57392.1.p Bd|Bradi2g57410.1.p Os|LOC_Os01g06240.1 Os|LOC_Os01g40499.2 Os|LOC_Os01g45520.1 Os|LOC_Os01g65010.1 Os|LOC_Os01g66610.1 Os|LOC_Os01g66640.1 Os|LOC_Os01g66680.1 Os|LOC_Os01g12290.1 Os|LOC_Os01g12410.1 Os|LOC_Os01g12420.1…
OrthoMCL10	Bd|Bradi2g38791.1.p Bd|Bradi2g38900.2.p Bd|Bradi2g38800.2.p Bd|Bradi2g38810.2.p Bd|Bradi2g38827.2.p Bd|Bradi2g38838.1.p Bd|Bradi2g38928.1.p Bd|Bradi2g39517.3.p Bd|Bradi2g39547.1.p Os|LOC_Os01g25630.1 Os|LOC_Os01g25720.1 Os|LOC_Os01g25760.1 Os|LOC_Os01g25810.1 Os|LOC_Os01g25740.1 Ta|TRAES3BF089300090CFD_c1 Ta|TRAES3BF089300100CFD_c1 Ta|TRAES3BF089300160CFD_c1 Ta|TRAES3BF156000010CFD_c1 Ta|TRAES3BF…
OrthoMCL11	Bd|Bradi2g41110.1.p Bd|Bradi2g44117.5.p Bd|Bradi2g44140.1.p Bd|Bradi2g44150.1.p Bd|Bradi2g44160.1.p Bd|Bradi2g44170.2.p Bd|Bradi2g44180.1.p Bd|Bradi2g44200.2.p Bd|Bradi2g44290.1.p Bd|Bradi2g44300.1.p Bd|Bradi2g44320.1.p Bd|Bradi2g44330.1.p Bd|Bradi2g44190.2.p Os|LOC_Os01g41810.1 Os|LOC_Os01g41820.1 Os|LOC_Os01g43700.2 Os|LOC_Os01g43710.1 Os|LOC_Os01g43720.1 Os|LOC_Os01g43740.1 Os|LOC_Os01g43750.1…
OrthoMCL12	Ta|TRAES3BF113400170CFD_c1 Ta|TRAES3BF133900040CFD_c1 Ta|TRAES3BF186800030CFD_c1 Ta|TRAES3BF278000020CFD_c1 Ta|TRAES3BF009000020CFD_c1 Ta|TRAES3BF265000020CFD_c1 Ta|TRAES3BF024700170CFD_c1 Ta|TRAES3BF109700010CFD_c1 Ta|TRAES3BF087300070CFD_c1 Ta|TRAES3BF087300060CFD_c1 Ta|TRAES3BF042500020CFD_c1 Ta|TRAES3BF010400090CFD_c1 Ta|TRAES3BF066900030CFD_c1 Ta|TRAES3BF103000010CFD_c1 Ta|TRAES3BF112200010C…
OrthoMCL13	Bd|Bradi2g01130.2.p Bd|Bradi2g01170.3.p Bd|Bradi2g01320.4.p Bd|Bradi2g39710.1.p Os|LOC_Os01g02360.1 Os|LOC_Os01g02400.3 Os|LOC_Os01g02420.1 Os|LOC_Os01g02440.1 Os|LOC_Os01g02460.1 Os|LOC_Os01g02560.1 Os|LOC_Os01g02600.1 Os|LOC_Os01g02690.1 Os|LOC_Os01g02750.1 Os|LOC_Os01g02770.1 Os|LOC_Os01g02790.1 Os|LOC_Os01g02810.1 Os|LOC_Os01g02840.1 Ta|TRAES3BF035000080CFD_c1 Ta|TRAES3BF039500010CFD_c1 Ta|TR…
OrthoMCL14	Bd|Bradi2g42290.1.p Bd|Bradi2g42749.1.p Bd|Bradi2g42758.1.p Bd|Bradi2g42767.1.p Bd|Bradi2g42800.1.p Ta|TRAES3BF042800020CFD_c1 Ta|TRAES3BF042800030CFD_c1 Ta|TRAES3BF042800040CFD_c1 Ta|TRAES3BF090100160CFD_c1 Ta|TRAES3BF093700010CFD_c1 Ta|TRAES3BF093700040CFD_c1 Ta|TRAES3BF093700050CFD_c1 Ta|TRAES3BF093700080CFD_c1 Ta|TRAES3BF093700100CFD_c1 Ta|TRAES3BF093700120CFD_c1 Ta|TRAES3BF101600040CFD_c1 Ta…
OrthoMCL15	Bd|Bradi2g00501.1.p Bd|Bradi2g00540.1.p Bd|Bradi2g10623.1.p Bd|Bradi2g47254.1.p Bd|Bradi2g47256.2.p Os|LOC_Os01g05640.1 Os|LOC_Os01g05870.1 Os|LOC_Os01g05940.1 Os|LOC_Os01g05960.1 Os|LOC_Os01g05980.1 Os|LOC_Os01g33950.1 Os|LOC_Os01g12790.1 Os|LOC_Os01g49920.1 Ta|TRAES3BF012800090CFD_c1 Ta|TRAES3BF039500040CFD_c1 Ta|TRAES3BF039500120CFD_c1 Ta|TRAES3BF039600120CFD_c1 Ta|TRAES3BF072400120CFD_c1 Ta|T…
OrthoMCL16	Bd|Bradi2g04847.1.p Bd|Bradi2g10110.1.p Bd|Bradi2g43120.1.p Bd|Bradi2g43150.1.p Bd|Bradi2g48620.2.p Os|LOC_Os01g08260.1 Os|LOC_Os01g24010.1 Os|LOC_Os01g42350.1 Os|LOC_Os01g42370.1 Os|LOC_Os01g42380.1 Os|LOC_Os01g42410.1 Os|LOC_Os01g52560.1 Ta|TRAES3BF048500050CFD_c1 Ta|TRAES3BF048900150CFD_c1 Ta|TRAES3BF061600150CFD_c1 Ta|TRAES3BF083100020CFD_c1 Ta|TRAES3BF083100030CFD_c1 Ta|TRAES3BF083500030CFD_…
OrthoMCL17	Bd|Bradi2g19250.2.p Bd|Bradi2g19290.1.p Bd|Bradi2g19297.2.p Bd|Bradi2g38910.1.p Bd|Bradi2g38947.1.p Bd|Bradi2g38960.2.p Bd|Bradi2g48530.2.p Bd|Bradi2g52970.1.p Bd|Bradi2g58084.1.p Bd|Bradi2g38953.1.p Bd|Bradi2g52955.1.p Os|LOC_Os01g03370.1 Os|LOC_Os01g59550.1 Os|LOC_Os01g59570.1 Os|LOC_Os01g59560.1 Ta|TRAES3BF016200130CFD_c1 Ta|TRAES3BF027700080CFD_c1 Ta|TRAES3BF027700090CFD_c1 Ta|TRAES3BF0277001…
OrthoMCL18	Bd|Bradi2g01920.1.p Bd|Bradi2g01927.1.p Os|LOC_Os01g03310.1 Os|LOC_Os01g03380.1 Os|LOC_Os01g03330.1 Os|LOC_Os01g03390.1 Os|LOC_Os01g03340.1 Os|LOC_Os01g03320.1 Os|LOC_Os01g03360.1 Os|LOC_Os01g03680.1 Ta|TRAES3BF168400010CFD_c1 Ta|TRAES3BF168400230CFD_c1 Ta|TRAES3BF168400190CFD_c1 Ta|TRAES3BF168400210CFD_c1 Ta|TRAES3BF168400060CFD_c1 Ta|TRAES3BF168400280CFD_c1 Ta|TRAES3BF168400260CFD_c1 Ta|TRAES3B…
OrthoMCL19	Bd|Bradi2g60464.1.p Bd|Bradi2g60470.2.p Bd|Bradi2g60480.1.p Bd|Bradi2g60532.1.p Bd|Bradi2g60538.1.p Bd|Bradi2g60540.1.p Bd|Bradi2g60544.1.p Bd|Bradi2g60545.1.p Bd|Bradi2g60539.1.p Ta|TRAES3BF044200090CFD_c1 Ta|TRAES3BF113200050CFD_c1 Ta|TRAES3BF113200110CFD_c1 Ta|TRAES3BF113200130CFD_c1 Ta|TRAES3BF113200180CFD_c1 Ta|TRAES3BF113200210CFD_c1 Ta|TRAES3BF113500020CFD_c1 Ta|TRAES3BF113700050CFD_c1 Ta|…
OrthoMCL20	Ta|TRAES3BF024700020CFD_c1 Ta|TRAES3BF110700010CFD_c1 Ta|TRAES3BF060600120CFD_c1 Ta|TRAES3BF061500110CFD_c1 Ta|TRAES3BF060500100CFD_c1 Ta|TRAES3BF061200070CFD_c1 Ta|TRAES3BF061500060CFD_c1 Ta|TRAES3BF061200050CFD_c1 Ta|TRAES3BF061500040CFD_c1 Ta|TRAES3BF061200060CFD_c1 Ta|TRAES3BF061500050CFD_c1 Ta|TRAES3BF060500110CFD_c1 Ta|TRAES3BF060600100CFD_c1 Ta|TRAES3BF060600130CFD_c1 Ta|TRAES3BF061500100C…
OrthoMCL21	Bd|Bradi2g01070.1.p Bd|Bradi2g01077.1.p Bd|Bradi2g01280.2.p Ta|TRAES3BF060200080CFD_c1 Ta|TRAES3BF060200120CFD_c1 Ta|TRAES3BF060200130CFD_c1 Ta|TRAES3BF060200150CFD_c1 Ta|TRAES3BF060200170CFD_c1 Ta|TRAES3BF060800010CFD_c1 Ta|TRAES3BF060800020CFD_c1 Ta|TRAES3BF060800030CFD_c1 Ta|TRAES3BF060800040CFD_c1 Ta|TRAES3BF060800060CFD_c1 Ta|TRAES3BF061100020CFD_c1 Ta|TRAES3BF061100030CFD_c1 Ta|TRAES3BF0611…
OrthoMCL22	Bd|Bradi2g25076.1.p Bd|Bradi2g52806.1.p Ta|TRAES3BF010400030CFD_c1 Ta|TRAES3BF035900030CFD_c1 Ta|TRAES3BF011700030CFD_c1 Ta|TRAES3BF115000200CFD_c1 Ta|TRAES3BF010800090CFD_c1 Ta|TRAES3BF028700120CFD_c1 Ta|TRAES3BF112700040CFD_c1 Ta|TRAES3BF090500020CFD_c1 Ta|TRAES3BF110100030CFD_c1 Ta|TRAES3BF144700020CFD_c1 Ta|TRAES3BF082400090CFD_c1 Ta|TRAES3BF032000150CFD_c1 Ta|TRAES3BF081500080CFD_c1 Ta|TRAES…
OrthoMCL23	Ta|TRAES3BF075100020CFD_c1 Ta|TRAES3BF175800010CFD_c1 Ta|TRAES3BF043700190CFD_c1 Ta|TRAES3BF043700210CFD_c1 Ta|TRAES3BF043700200CFD_c1 Ta|TRAES3BF043700250CFD_c1 Ta|TRAES3BF043700230CFD_c1 Ta|TRAES3BF043700240CFD_c1 Ta|TRAES3BF061700080CFD_c1 Ta|TRAES3BF066100020CFD_c1 Ta|TRAES3BF061700070CFD_c1 Ta|TRAES3BF062000010CFD_c1 Ta|TRAES3BF186700010CFD_c1 Ta|TRAES3BF061700090CFD_c1 Ta|TRAES3BF093700090C…
OrthoMCL24	Bd|Bradi2g10510.1.p Bd|Bradi2g43062.1.p Bd|Bradi2g60580.1.p Bd|Bradi2g60590.1.p Bd|Bradi2g60597.1.p Os|LOC_Os01g42234.1 Os|LOC_Os01g71700.1 Os|LOC_Os01g71740.1 Os|LOC_Os01g71760.1 Os|LOC_Os01g71710.1 Os|LOC_Os01g71720.1 Ta|TRAES3BF039300170CFD_c1 Ta|TRAES3BF179600010CFD_c1 Ta|TRAES3BF279900010CFD_c1 Ta|TRAES3BF279900030CFD_c1 Ta|TRAES3BF279900050CFD_c1 Ta|TRAES3BF068600070CFD_c1
OrthoMCL25	Bd|Bradi2g23350.1.p Bd|Bradi2g23370.1.p Bd|Bradi2g53800.1.p Bd|Bradi2g54680.1.p Bd|Bradi2g54690.1.p Bd|Bradi2g54740.1.p Os|LOC_Os01g44330.1 Os|LOC_Os01g61160.1 Os|LOC_Os01g62480.1 Os|LOC_Os01g62490.1 Os|LOC_Os01g62600.1 Ta|TRAES3BF032900050CFD_c1 Ta|TRAES3BF090100080CFD_c1 Ta|TRAES3BF090100120CFD_c1 Ta|TRAES3BF090100140CFD_c1 Ta|TRAES3BF094000020CFD_c1 Ta|TRAES3BF108400010CFD_c1
OrthoMCL26	Os|LOC_Os01g52304.1 Os|LOC_Os01g52320.1 Os|LOC_Os01g52380.1 Os|LOC_Os01g52330.1 Os|LOC_Os01g52340.1 Ta|TRAES3BF010400060CFD_c1 Ta|TRAES3BF010400100CFD_c1 Ta|TRAES3BF171700180CFD_c1 Ta|TRAES3BF171700190CFD_c1 Ta|TRAES3BF171700210CFD_c1 Ta|TRAES3BF053100430CFD_c1 Ta|TRAES3BF053100420CFD_c1 Ta|TRAES3BF103700020CFD_c1 Ta|TRAES3BF091400030CFD_c1 Ta|TRAES3BF010400080CFD_c1 Bd|Bradi2g48467.1.p Ta|TRAES3…
OrthoMCL27	Ta|TRAES3BF156000090CFD_c1 Ta|TRAES3BF063400060CFD_c1 Ta|TRAES3BF063700030CFD_c1 Ta|TRAES3BF063600100CFD_c1 Ta|TRAES3BF057400060CFD_c1 Ta|TRAES3BF144700030CFD_c1 Ta|TRAES3BF067800280CFD_c1 Ta|TRAES3BF082800210CFD_c1 Ta|TRAES3BF082800220CFD_c1 Ta|TRAES3BF278900010CFD_c1 Ta|TRAES3BF064800130CFD_c1 Ta|TRAES3BF064800110CFD_c1 Ta|TRAES3BF065400110CFD_c1 Ta|TRAES3BF278900040CFD_c1 Ta|TRAES3BF064800120C…
OrthoMCL28	Ta|TRAES3BF024300280CFD_c1 Ta|TRAES3BF116200410CFD_c1 Ta|TRAES3BF116200420CFD_c1 Ta|TRAES3BF082400020CFD_c1 Ta|TRAES3BF152700010CFD_c1 Ta|TRAES3BF054300010CFD_c1 Ta|TRAES3BF054400020CFD_c1 Ta|TRAES3BF054400050CFD_c1 Ta|TRAES3BF054300030CFD_c1 Ta|TRAES3BF054400150CFD_c1 Ta|TRAES3BF037500140CFD_c1 Ta|TRAES3BF116200430CFD_c1 Ta|TRAES3BF054400160CFD_c1 Ta|TRAES3BF054400060CFD_c1 Ta|TRAES3BF054400080C…
OrthoMCL29	Bd|Bradi2g31180.2.p Bd|Bradi2g42426.1.p Bd|Bradi2g17615.1.p Bd|Bradi2g07910.1.p Bd|Bradi2g27040.1.p Bd|Bradi2g42646.1.p Bd|Bradi2g37383.1.p Bd|Bradi2g32740.1.p Bd|Bradi2g26120.1.p Bd|Bradi2g12691.1.p Bd|Bradi2g36810.1.p Bd|Bradi2g37795.1.p Bd|Bradi2g21270.1.p Bd|Bradi2g35299.1.p Bd|Bradi2g61631.1.p Bd|Bradi2g26342.1.p Bd|Bradi2g37135.1.p
OrthoMCL30	Ta|TRAES3BF015500050CFD_c1 Ta|TRAES3BF137200030CFD_c1 Ta|TRAES3BF172200130CFD_c1 Ta|TRAES3BF110100140CFD_c1 Ta|TRAES3BF016800060CFD_c1 Ta|TRAES3BF111700100CFD_c1 Ta|TRAES3BF021600100CFD_c1 Ta|TRAES3BF024200070CFD_c1 Ta|TRAES3BF060200050CFD_c1 Ta|TRAES3BF124800010CFD_c1 Ta|TRAES3BF083000230CFD_c1 Ta|TRAES3BF039400070CFD_c1 Ta|TRAES3BF171500060CFD_c1 Ta|TRAES3BF028700060CFD_c1 Ta|TRAES3BF042100180C…
OrthoMCL31	Ta|TRAES3BF060600030CFD_c1 Ta|TRAES3BF061500210CFD_c1 Ta|TRAES3BF060600070CFD_c1 Ta|TRAES3BF061500160CFD_c1 Ta|TRAES3BF060600060CFD_c1 Ta|TRAES3BF061500170CFD_c1 Ta|TRAES3BF060600050CFD_c1 Ta|TRAES3BF061500180CFD_c1 Ta|TRAES3BF060600080CFD_c1 Ta|TRAES3BF061500150CFD_c1 Ta|TRAES3BF061500190CFD_c1 Ta|TRAES3BF060600040CFD_c1 Ta|TRAES3BF061500200CFD_c1 Ta|TRAES3BF060600090CFD_c1 Ta|TRAES3BF061500140C…
OrthoMCL32	Bd|Bradi2g12900.2.p Bd|Bradi2g12910.1.p Ta|TRAES3BF091400070CFD_c1 Ta|TRAES3BF091400080CFD_c1 Ta|TRAES3BF091400100CFD_c1 Ta|TRAES3BF091400110CFD_c1 Ta|TRAES3BF091400170CFD_c1 Ta|TRAES3BF091400180CFD_c1 Ta|TRAES3BF118700030CFD_c1 Ta|TRAES3BF118700040CFD_c1 Ta|TRAES3BF118700050CFD_c1 Ta|TRAES3BF118700060CFD_c1 Ta|TRAES3BF118700070CFD_c1 Ta|TRAES3BF118700080CFD_c1 Os|LOC_Os01g26390.1
OrthoMCL33	Ta|TRAES3BF083000270CFD_c1 Ta|TRAES3BF012800080CFD_c1 Ta|TRAES3BF045600050CFD_c1 Ta|TRAES3BF099700010CFD_c1 Ta|TRAES3BF091000070CFD_c1 Ta|TRAES3BF036000180CFD_c1 Ta|TRAES3BF110300040CFD_c1 Ta|TRAES3BF048900160CFD_c1 Ta|TRAES3BF136200020CFD_c1 Ta|TRAES3BF053300030CFD_c1 Ta|TRAES3BF025000020CFD_c1 Ta|TRAES3BF175400020CFD_c1 Ta|TRAES3BF060500280CFD_c1 Ta|TRAES3BF136500010CFD_c1 Ta|TRAES3BF010800010C…
OrthoMCL34	Ta|TRAES3BF088300010CFD_c1 Ta|TRAES3BF088300030CFD_c1 Ta|TRAES3BF088400050CFD_c1 Ta|TRAES3BF088600040CFD_c1 Ta|TRAES3BF088600060CFD_c1 Ta|TRAES3BF088300020CFD_c1 Ta|TRAES3BF088400020CFD_c1 Ta|TRAES3BF088400040CFD_c1 Ta|TRAES3BF088600050CFD_c1 Ta|TRAES3BF088400030CFD_c1 Ta|TRAES3BF088600020CFD_c1 Ta|TRAES3BF088600030CFD_c1 Ta|TRAES3BF088400060CFD_c1 Ta|TRAES3BF088400070CFD_c1 Ta|TRAES3BF088600070C…
OrthoMCL35	Ta|TRAES3BF000900010CFD_c1 Ta|TRAES3BF014000010CFD_c1 Ta|TRAES3BF014200030CFD_c1 Ta|TRAES3BF039400040CFD_c1 Ta|TRAES3BF039600020CFD_c1 Ta|TRAES3BF104900020CFD_c1 Ta|TRAES3BF099200040CFD_c1 Ta|TRAES3BF051600100CFD_c1 Ta|TRAES3BF032700040CFD_c1 Ta|TRAES3BF042800070CFD_c1 Ta|TRAES3BF004600030CFD_c1 Ta|TRAES3BF000900020CFD_c1 Ta|TRAES3BF038400050CFD_c1 Ta|TRAES3BF067100030CFD_c1 Ta|TRAES3BF072400110C…
OrthoMCL36	Ta|TRAES3BF019000020CFD_c1 Ta|TRAES3BF098800070CFD_c1 Ta|TRAES3BF024700090CFD_c1 Ta|TRAES3BF090400090CFD_c1 Ta|TRAES3BF072500150CFD_c1 Ta|TRAES3BF046300110CFD_c1 Ta|TRAES3BF053100130CFD_c1 Ta|TRAES3BF041300060CFD_c1 Ta|TRAES3BF113700010CFD_c1 Ta|TRAES3BF118700160CFD_c1 Ta|TRAES3BF044900020CFD_c1 Ta|TRAES3BF051400020CFD_c1 Ta|TRAES3BF278900030CFD_c1 Ta|TRAES3BF064700040CFD_c1 Ta|TRAES3BF143500010C…
OrthoMCL37	Bd|Bradi2g04720.2.p Bd|Bradi2g04747.2.p Bd|Bradi2g04760.1.p Os|LOC_Os01g08090.1 Os|LOC_Os01g08100.1 Os|LOC_Os01g08110.1 Ta|TRAES3BF021800010CFD_c1 Ta|TRAES3BF021800030CFD_c1 Ta|TRAES3BF021800040CFD_c1 Ta|TRAES3BF021800050CFD_c1 Ta|TRAES3BF021800130CFD_c1 Ta|TRAES3BF021800140CFD_c1 Ta|TRAES3BF022600010CFD_c1 Ta|TRAES3BF056900030CFD_c1
OrthoMCL38	Bd|Bradi2g20687.1.p Bd|Bradi2g51842.1.p Bd|Bradi2g51940.1.p Bd|Bradi2g51947.1.p Bd|Bradi2g51967.2.p Os|LOC_Os01g57480.1 Os|LOC_Os01g57510.1 Os|LOC_Os01g57560.1 Ta|TRAES3BF069700010CFD_c1 Ta|TRAES3BF069700030CFD_c1 Ta|TRAES3BF069700040CFD_c1 Ta|TRAES3BF181800020CFD_c1 Bd|Bradi2g51917.5.p Ta|TRAES3BF086600050CFD_c1
OrthoMCL39	Bd|Bradi2g24327.1.p Bd|Bradi2g24340.1.p Bd|Bradi2g56347.2.p Bd|Bradi2g56360.2.p Bd|Bradi2g56387.2.p Bd|Bradi2g56397.1.p Bd|Bradi2g56450.1.p Os|LOC_Os01g65100.1 Os|LOC_Os01g65110.1 Ta|TRAES3BF033600040CFD_c1 Ta|TRAES3BF044200070CFD_c1 Ta|TRAES3BF044200080CFD_c1 Ta|TRAES3BF044400020CFD_c1 Os|LOC_Os01g65210.1
OrthoMCL40	Bd|Bradi2g25333.1.p Bd|Bradi2g25340.1.p Ta|TRAES3BF034600010CFD_c1 Ta|TRAES3BF034600020CFD_c1 Ta|TRAES3BF034600030CFD_c1 Ta|TRAES3BF034600040CFD_c1 Ta|TRAES3BF034600050CFD_c1 Ta|TRAES3BF034600060CFD_c1 Ta|TRAES3BF034600110CFD_c1 Ta|TRAES3BF034600140CFD_c1 Ta|TRAES3BF034600100CFD_c1 Ta|TRAES3BF034600080CFD_c1 Ta|TRAES3BF034600120CFD_c1 Ta|TRAES3BF034600090CFD_c1
OrthoMCL41	Bd|Bradi2g27770.2.p Bd|Bradi2g59650.5.p Os|LOC_Os01g59819.1 Os|LOC_Os01g59840.1 Os|LOC_Os01g70520.1 Ta|TRAES3BF010100020CFD_c1 Ta|TRAES3BF010200080CFD_c1 Ta|TRAES3BF010200100CFD_c1 Ta|TRAES3BF070300010CFD_c1 Ta|TRAES3BF094000070CFD_c1 Ta|TRAES3BF099200010CFD_c1 Ta|TRAES3BF099200020CFD_c1 Ta|TRAES3BF127300030CFD_c1 Bd|Bradi2g59660.3.p
OrthoMCL42	Os|LOC_Os01g58240.1 Os|LOC_Os01g58270.1 Os|LOC_Os01g58280.1 Os|LOC_Os01g58290.4 Ta|TRAES3BF013700010CFD_c1 Ta|TRAES3BF013900010CFD_c1 Ta|TRAES3BF013700020CFD_c1 Ta|TRAES3BF034700010CFD_c1 Ta|TRAES3BF035300120CFD_c1 Ta|TRAES3BF035300130CFD_c1 Ta|TRAES3BF035300140CFD_c1 Ta|TRAES3BF035300160CFD_c1 Ta|TRAES3BF035600020CFD_c1 Ta|TRAES3BF060600190CFD_c1
OrthoMCL43	Ta|TRAES3BF002300020CFD_c1 Ta|TRAES3BF036800170CFD_c1 Ta|TRAES3BF037000010CFD_c1 Ta|TRAES3BF074200030CFD_c1 Ta|TRAES3BF100100050CFD_c1 Ta|TRAES3BF136100020CFD_c1 Ta|TRAES3BF178800020CFD_c1 Ta|TRAES3BF116800040CFD_c1 Ta|TRAES3BF016700050CFD_c1 Ta|TRAES3BF107900010CFD_c1 Ta|TRAES3BF062700020CFD_c1 Ta|TRAES3BF110400010CFD_c1 Ta|TRAES3BF067800190CFD_c1 Bd|Bradi2g18358.1.p
OrthoMCL44	Ta|TRAES3BF010400180CFD_c1 Ta|TRAES3BF010600210CFD_c1 Ta|TRAES3BF038300040CFD_c1 Ta|TRAES3BF078500200CFD_c1 Ta|TRAES3BF078500300CFD_c1 Ta|TRAES3BF038300050CFD_c1 Ta|TRAES3BF078500210CFD_c1 Ta|TRAES3BF034200020CFD_c1 Ta|TRAES3BF010400190CFD_c1 Ta|TRAES3BF010600200CFD_c1 Ta|TRAES3BF034200040CFD_c1 Ta|TRAES3BF070900100CFD_c1 Ta|TRAES3BF078500320CFD_c1 Ta|TRAES3BF038300030CFD_c1
OrthoMCL45	Ta|TRAES3BF016900010CFD_c1 Ta|TRAES3BF016900030CFD_c1 Ta|TRAES3BF016900040CFD_c1 Ta|TRAES3BF077300050CFD_c1 Ta|TRAES3BF077300110CFD_c1 Ta|TRAES3BF077300120CFD_c1 Ta|TRAES3BF089200010CFD_c1 Ta|TRAES3BF113300010CFD_c1 Ta|TRAES3BF113400120CFD_c1 Ta|TRAES3BF113200010CFD_c1 Ta|TRAES3BF077300060CFD_c1 Ta|TRAES3BF077300040CFD_c1 Bd|Bradi2g46130.3.p Os|LOC_Os01g47800.1
OrthoMCL46	Ta|TRAES3BF026700040CFD_c1 Ta|TRAES3BF032500020CFD_c1 Ta|TRAES3BF051700020CFD_c1 Ta|TRAES3BF102200050CFD_c1 Ta|TRAES3BF109300050CFD_c1 Ta|TRAES3BF061400020CFD_c1 Ta|TRAES3BF061400010CFD_c1 Ta|TRAES3BF265800010CFD_c1 Ta|TRAES3BF060200020CFD_c1 Ta|TRAES3BF092000160CFD_c1 Ta|TRAES3BF092000180CFD_c1 Ta|TRAES3BF102200060CFD_c1 Ta|TRAES3BF109300040CFD_c1 Ta|TRAES3BF102200090CFD_c1
OrthoMCL47	Ta|TRAES3BF028400010CFD_c1 Ta|TRAES3BF028400020CFD_c1 Ta|TRAES3BF028400030CFD_c1 Ta|TRAES3BF173900100CFD_c1 Ta|TRAES3BF173900060CFD_c1 Ta|TRAES3BF111600280CFD_c1 Ta|TRAES3BF111600300CFD_c1 Ta|TRAES3BF173900080CFD_c1 Ta|TRAES3BF173900070CFD_c1 Ta|TRAES3BF111600290CFD_c1 Ta|TRAES3BF173900090CFD_c1 Ta|TRAES3BF065100010CFD_c1 Bd|Bradi2g04920.1.p Os|LOC_Os01g08330.1
OrthoMCL48	Ta|TRAES3BF034200010CFD_c1 Ta|TRAES3BF075100050CFD_c1 Ta|TRAES3BF118800010CFD_c1 Ta|TRAES3BF118900030CFD_c1 Ta|TRAES3BF135300010CFD_c1 Ta|TRAES3BF118900040CFD_c1 Ta|TRAES3BF144700090CFD_c1 Ta|TRAES3BF045900010CFD_c1 Ta|TRAES3BF136400050CFD_c1 Ta|TRAES3BF139300030CFD_c1 Ta|TRAES3BF117100060CFD_c1 Ta|TRAES3BF117100070CFD_c1 Bd|Bradi2g06740.1.p Os|LOC_Os01g11240.1
OrthoMCL49	Ta|TRAES3BF091200040CFD_c1 Ta|TRAES3BF091200020CFD_c1 Ta|TRAES3BF092000250CFD_c1 Ta|TRAES3BF092000210CFD_c1 Ta|TRAES3BF092000150CFD_c1 Ta|TRAES3BF092000190CFD_c1 Ta|TRAES3BF092000030CFD_c1 Ta|TRAES3BF092000110CFD_c1 Ta|TRAES3BF092000230CFD_c1 Ta|TRAES3BF092000130CFD_c1 Ta|TRAES3BF092000020CFD_c1 Ta|TRAES3BF092000200CFD_c1 Ta|TRAES3BF092000140CFD_c1 Ta|TRAES3BF091200030CFD_c1
OrthoMCL50	Ta|TRAES3BF099600080CFD_c1 Ta|TRAES3BF111600160CFD_c1 Ta|TRAES3BF111600080CFD_c1 Ta|TRAES3BF099600130CFD_c1 Ta|TRAES3BF099600200CFD_c1 Ta|TRAES3BF111600130CFD_c1 Ta|TRAES3BF111600030CFD_c1 Ta|TRAES3BF111600150CFD_c1 Ta|TRAES3BF111600020CFD_c1 Ta|TRAES3BF111600100CFD_c1 Ta|TRAES3BF111600110CFD_c1 Ta|TRAES3BF111600090CFD_c1 Bd|Bradi2g55550.1.p Os|LOC_Os01g64000.3
OrthoMCL51	Ta|TRAES3BF069600010CFD_c1 Ta|TRAES3BF101400080CFD_c1 Ta|TRAES3BF101100010CFD_c1 Ta|TRAES3BF101400040CFD_c1 Ta|TRAES3BF101100060CFD_c1 Ta|TRAES3BF101100020CFD_c1 Ta|TRAES3BF101400070CFD_c1 Ta|TRAES3BF101400050CFD_c1 Ta|TRAES3BF101400060CFD_c1 Ta|TRAES3BF101100040CFD_c1 Ta|TRAES3BF101400030CFD_c1 Ta|TRAES3BF101100030CFD_c1 Ta|TRAES3BF101400010CFD_c1 Ta|TRAES3BF101400020CFD_c1
OrthoMCL52	Bd|Bradi2g00417.1.p Bd|Bradi2g04577.1.p Bd|Bradi2g12727.2.p Bd|Bradi2g33210.2.p Bd|Bradi2g54830.2.p Bd|Bradi2g57900.1.p Os|LOC_Os01g07870.1 Os|LOC_Os01g25386.1 Os|LOC_Os01g67580.1 Ta|TRAES3BF056300020CFD_c1 Ta|TRAES3BF066100080CFD_c1 Ta|TRAES3BF069100010CFD_c1 Ta|TRAES3BF085400050CFD_c1
OrthoMCL53	Bd|Bradi2g06550.1.p Bd|Bradi2g19970.1.p Bd|Bradi2g22350.2.p Bd|Bradi2g32587.1.p Bd|Bradi2g53670.1.p Bd|Bradi2g50440.1.p Os|LOC_Os01g10890.1 Os|LOC_Os01g55450.1 Os|LOC_Os01g60910.1 Bd|Bradi2g06530.1.p Os|LOC_Os01g10870.1 Ta|TRAES3BF280100020CFD_c1 Ta|TRAES3BF098500040CFD_c1
OrthoMCL54	Bd|Bradi2g06570.1.p Bd|Bradi2g06580.1.p Bd|Bradi2g06590.1.p Bd|Bradi2g06600.2.p Os|LOC_Os01g10920.1 Os|LOC_Os01g10930.1 Os|LOC_Os01g10950.1 Os|LOC_Os01g10960.1 Os|LOC_Os01g11010.1 Ta|TRAES3BF098600010CFD_c1 Ta|TRAES3BF098600030CFD_c1 Ta|TRAES3BF098600070CFD_c1 Ta|TRAES3BF098600050CFD_c1
OrthoMCL55	Bd|Bradi2g08750.1.p Bd|Bradi2g35965.1.p Bd|Bradi2g38260.1.p Bd|Bradi2g38280.1.p Bd|Bradi2g38300.2.p Ta|TRAES3BF039600090CFD_c1 Ta|TRAES3BF045500110CFD_c1 Ta|TRAES3BF045500160CFD_c1 Ta|TRAES3BF045500070CFD_c1 Ta|TRAES3BF045500080CFD_c1 Ta|TRAES3BF045500130CFD_c1 Ta|TRAES3BF045500140CFD_c1 Ta|TRAES3BF139100010CFD_c1
OrthoMCL56	Bd|Bradi2g15317.1.p Bd|Bradi2g15620.1.p Bd|Bradi2g16337.1.p Bd|Bradi2g36470.2.p Bd|Bradi2g44350.1.p Bd|Bradi2g45870.1.p Bd|Bradi2g45006.2.p Os|LOC_Os01g43910.1 Os|LOC_Os01g45620.1 Os|LOC_Os01g47530.1 Ta|TRAES3BF021100010CFD_c1 Ta|TRAES3BF026400080CFD_c1 Ta|TRAES3BF058500020CFD_c1
OrthoMCL57	Bd|Bradi2g22715.1.p Bd|Bradi2g33136.1.p Bd|Bradi2g30546.1.p Bd|Bradi2g51741.1.p Bd|Bradi2g33470.1.p Bd|Bradi2g36772.1.p Bd|Bradi2g61365.1.p Bd|Bradi2g01466.1.p Bd|Bradi2g22295.1.p Bd|Bradi2g13145.1.p Bd|Bradi2g58331.1.p Bd|Bradi2g51331.1.p Bd|Bradi2g26571.1.p
OrthoMCL58	Bd|Bradi2g24670.2.p Bd|Bradi2g41830.1.p Bd|Bradi2g56597.1.p Bd|Bradi2g56607.1.p Bd|Bradi2g39450.2.p Bd|Bradi2g40450.1.p Os|LOC_Os01g34920.1 Os|LOC_Os01g39830.1 Os|LOC_Os01g65460.2 Ta|TRAES3BF016000020CFD_c1 Ta|TRAES3BF043700050CFD_c1 Ta|TRAES3BF043700060CFD_c1 Ta|TRAES3BF043700080CFD_c1
OrthoMCL59	Bd|Bradi2g28137.1.p Bd|Bradi2g46140.1.p Bd|Bradi2g46180.1.p Bd|Bradi2g46097.2.p Os|LOC_Os01g47810.1 Os|LOC_Os01g47820.1 Os|LOC_Os01g47840.1 Os|LOC_Os01g47900.1 Os|LOC_Os01g48000.1 Os|LOC_Os01g48020.1 Os|LOC_Os01g48040.1 Os|LOC_Os01g66250.1 Ta|TRAES3BF271100030CFD_c1
OrthoMCL60	Bd|Bradi2g40441.1.p Bd|Bradi2g40460.2.p Bd|Bradi2g46250.1.p Bd|Bradi2g50140.1.p Os|LOC_Os01g34880.1 Os|LOC_Os01g34930.1 Os|LOC_Os01g34890.1 Os|LOC_Os01g55040.1 Os|LOC_Os01g48200.1 Ta|TRAES3BF022300010CFD_c1 Ta|TRAES3BF022700040CFD_c1 Ta|TRAES3BF046100040CFD_c1 Ta|TRAES3BF071700010CFD_c1
OrthoMCL61	Ta|TRAES3BF016800050CFD_c1 Ta|TRAES3BF028700110CFD_c1 Ta|TRAES3BF060400150CFD_c1 Ta|TRAES3BF060400100CFD_c1 Ta|TRAES3BF032500080CFD_c1 Ta|TRAES3BF060400110CFD_c1 Ta|TRAES3BF028700080CFD_c1 Ta|TRAES3BF032500090CFD_c1 Ta|TRAES3BF060400170CFD_c1 Ta|TRAES3BF060400180CFD_c1 Ta|TRAES3BF060500010CFD_c1 Bd|Bradi2g01690.2.p Os|LOC_Os01g03170.1
OrthoMCL62	Ta|TRAES3BF024700050CFD_c1 Ta|TRAES3BF036700030CFD_c1 Ta|TRAES3BF037500150CFD_c1 Ta|TRAES3BF052400070CFD_c1 Ta|TRAES3BF090200050CFD_c1 Ta|TRAES3BF037500130CFD_c1 Ta|TRAES3BF052400080CFD_c1 Ta|TRAES3BF036700010CFD_c1 Ta|TRAES3BF036700090CFD_c1 Ta|TRAES3BF037500110CFD_c1 Ta|TRAES3BF044100020CFD_c1 Ta|TRAES3BF044100030CFD_c1 Bd|Bradi2g60170.2.p
OrthoMCL63	Ta|TRAES3BF090500010CFD_c1 Ta|TRAES3BF110100040CFD_c1 Ta|TRAES3BF110100050CFD_c1 Ta|TRAES3BF090500030CFD_c1 Ta|TRAES3BF110100020CFD_c1 Ta|TRAES3BF110100060CFD_c1 Ta|TRAES3BF090500040CFD_c1 Ta|TRAES3BF110100010CFD_c1 Ta|TRAES3BF110100090CFD_c1 Ta|TRAES3BF110100070CFD_c1 Ta|TRAES3BF106100020CFD_c1 Ta|TRAES3BF110100100CFD_c1 Ta|TRAES3BF110100080CFD_c1
OrthoMCL64	Ta|TRAES3BF016800010CFD_c1 Ta|TRAES3BF031100020CFD_c1 Ta|TRAES3BF016800090CFD_c1 Ta|TRAES3BF028700010CFD_c1 Ta|TRAES3BF016800020CFD_c1 Ta|TRAES3BF031100040CFD_c1 Ta|TRAES3BF016800070CFD_c1 Ta|TRAES3BF016800040CFD_c1 Ta|TRAES3BF060400160CFD_c1 Ta|TRAES3BF028700100CFD_c1 Ta|TRAES3BF034200110CFD_c1 Ta|TRAES3BF028700130CFD_c1 Ta|TRAES3BF034200090CFD_c1
OrthoMCL65	Bd|Bradi2g00510.1.p Bd|Bradi2g00530.1.p Bd|Bradi2g27760.1.p Bd|Bradi2g27710.1.p Os|LOC_Os01g05610.1 Os|LOC_Os01g05630.1 Os|LOC_Os01g05900.1 Os|LOC_Os01g06010.1 Os|LOC_Os01g05970.1 Ta|TRAES3BF012500020CFD_c1 Ta|TRAES3BF064800030CFD_c1 Ta|TRAES3BF064800210CFD_c1
OrthoMCL66	Bd|Bradi2g00720.1.p Bd|Bradi2g00730.1.p Ta|TRAES3BF035300010CFD_c1 Ta|TRAES3BF035300080CFD_c1 Ta|TRAES3BF035700040CFD_c1 Ta|TRAES3BF035300060CFD_c1 Ta|TRAES3BF035700020CFD_c1 Ta|TRAES3BF035300020CFD_c1 Ta|TRAES3BF035300040CFD_c1 Ta|TRAES3BF035300050CFD_c1 Ta|TRAES3BF035700010CFD_c1 Os|LOC_Os01g01840.1
OrthoMCL67	Bd|Bradi2g04626.1.p Bd|Bradi2g47340.1.p Bd|Bradi2g42371.1.p Bd|Bradi2g16761.1.p Bd|Bradi2g23033.1.p Bd|Bradi2g23616.1.p Bd|Bradi2g56170.2.p Bd|Bradi2g15415.1.p Bd|Bradi2g11215.1.p Bd|Bradi2g12365.1.p Bd|Bradi2g58601.1.p Ta|TRAES3BF038300180CFD_c1
OrthoMCL68	Bd|Bradi2g06050.1.p Bd|Bradi2g23250.1.p Bd|Bradi2g54570.1.p Bd|Bradi2g30560.1.p Bd|Bradi2g46937.1.p Os|LOC_Os01g49430.1 Os|LOC_Os01g62290.1 Ta|TRAES3BF092500010CFD_c1 Ta|TRAES3BF099000040CFD_c1 Os|LOC_Os01g33360.1 Ta|TRAES3BF023000010CFD_c1 Ta|TRAES3BF011100030CFD_c1
OrthoMCL69	Bd|Bradi2g12790.1.p Bd|Bradi2g19090.7.p Bd|Bradi2g22820.1.p Bd|Bradi2g49040.1.p Bd|Bradi2g54240.1.p Os|LOC_Os01g25820.2 Os|LOC_Os01g53294.1 Os|LOC_Os01g61880.1 Ta|TRAES3BF004200040CFD_c1 Ta|TRAES3BF007600010CFD_c1 Ta|TRAES3BF102700060CFD_c1 Ta|TRAES3BF104000060CFD_c1
OrthoMCL70	Bd|Bradi2g15520.1.p Bd|Bradi2g21390.1.p Bd|Bradi2g22750.1.p Bd|Bradi2g43910.1.p Bd|Bradi2g52870.1.p Bd|Bradi2g54080.2.p Os|LOC_Os01g43410.1 Os|LOC_Os01g59360.1 Os|LOC_Os01g61590.1 Ta|TRAES3BF009500070CFD_c1 Ta|TRAES3BF027700200CFD_c1 Ta|TRAES3BF055400020CFD_c1
OrthoMCL71	Bd|Bradi2g16180.2.p Bd|Bradi2g16200.1.p Bd|Bradi2g16190.2.p Bd|Bradi2g36550.2.p Bd|Bradi2g36817.1.p Bd|Bradi2g36850.1.p Bd|Bradi2g36497.1.p Bd|Bradi2g36521.1.p Bd|Bradi2g36564.1.p Bd|Bradi2g36801.1.p Bd|Bradi2g20165.1.p Bd|Bradi2g36526.2.p
OrthoMCL72	Bd|Bradi2g18877.1.p Bd|Bradi2g19400.4.p Bd|Bradi2g33380.1.p Bd|Bradi2g48547.1.p Bd|Bradi2g49460.1.p Os|LOC_Os01g09460.1 Os|LOC_Os01g52450.1 Os|LOC_Os01g53930.1 Bd|Bradi2g05670.4.p Ta|TRAES3BF016200080CFD_c1 Ta|TRAES3BF066900020CFD_c1 Ta|TRAES3BF082300050CFD_c1
OrthoMCL73	Os|LOC_Os01g06940.1 Os|LOC_Os01g06990.1 Os|LOC_Os01g07020.1 Os|LOC_Os01g07000.1 Os|LOC_Os01g07010.1 Os|LOC_Os01g06980.1 Os|LOC_Os01g06960.1 Os|LOC_Os01g07030.1 Os|LOC_Os01g07040.1 Os|LOC_Os01g07050.1 Os|LOC_Os01g07060.1 Bd|Bradi2g03930.1.p
OrthoMCL74	Os|LOC_Os01g45400.1 Os|LOC_Os01g45420.1 Ta|TRAES3BF025800040CFD_c1 Ta|TRAES3BF032800040CFD_c1 Ta|TRAES3BF078700160CFD_c1 Ta|TRAES3BF269000010CFD_c1 Ta|TRAES3BF078700070CFD_c1 Ta|TRAES3BF033500010CFD_c1 Ta|TRAES3BF025800050CFD_c1 Ta|TRAES3BF032800060CFD_c1 Ta|TRAES3BF078700060CFD_c1 Ta|TRAES3BF032800050CFD_c1
OrthoMCL75	Os|LOC_Os01g48874.1 Os|LOC_Os01g56360.1 Ta|TRAES3BF016700060CFD_c1 Ta|TRAES3BF016700070CFD_c1 Ta|TRAES3BF053100390CFD_c1 Ta|TRAES3BF053100440CFD_c1 Ta|TRAES3BF060500350CFD_c1 Ta|TRAES3BF061300010CFD_c1 Bd|Bradi2g17077.2.p Bd|Bradi2g46640.3.p Bd|Bradi2g51150.2.p Ta|TRAES3BF082100030CFD_c1
OrthoMCL76	Os|LOC_Os01g73670.4 Os|LOC_Os01g73800.1 Os|LOC_Os01g73860.1 Ta|TRAES3BF073700130CFD_c1 Ta|TRAES3BF082800140CFD_c1 Ta|TRAES3BF082800080CFD_c1 Ta|TRAES3BF082900010CFD_c1 Ta|TRAES3BF082800180CFD_c1 Ta|TRAES3BF082800070CFD_c1 Ta|TRAES3BF082800090CFD_c1 Ta|TRAES3BF082900020CFD_c1 Bd|Bradi2g34501.1.p
OrthoMCL77	Ta|TRAES3BF014500010CFD_c1 Ta|TRAES3BF052700400CFD_c1 Ta|TRAES3BF052700180CFD_c1 Ta|TRAES3BF052700230CFD_c1 Ta|TRAES3BF052700160CFD_c1 Ta|TRAES3BF052700190CFD_c1 Ta|TRAES3BF052700130CFD_c1 Ta|TRAES3BF052700150CFD_c1 Ta|TRAES3BF052700420CFD_c1 Ta|TRAES3BF052700430CFD_c1 Ta|TRAES3BF137900010CFD_c1 Os|LOC_Os01g73080.3
OrthoMCL78	Ta|TRAES3BF069600020CFD_c1 Ta|TRAES3BF069600060CFD_c1 Ta|TRAES3BF069600090CFD_c1 Ta|TRAES3BF069600070CFD_c1 Ta|TRAES3BF069600080CFD_c1 Ta|TRAES3BF069600130CFD_c1 Ta|TRAES3BF069600110CFD_c1 Ta|TRAES3BF069600100CFD_c1 Ta|TRAES3BF069600120CFD_c1 Ta|TRAES3BF069600150CFD_c1 Ta|TRAES3BF069600030CFD_c1 Ta|TRAES3BF069600140CFD_c1
OrthoMCL79	Ta|TRAES3BF092700080CFD_c1 Ta|TRAES3BF108700090CFD_c1 Ta|TRAES3BF108700070CFD_c1 Ta|TRAES3BF110300150CFD_c1 Ta|TRAES3BF108700030CFD_c1 Ta|TRAES3BF108700100CFD_c1 Ta|TRAES3BF108700040CFD_c1 Ta|TRAES3BF108700050CFD_c1 Ta|TRAES3BF110300160CFD_c1 Ta|TRAES3BF112300010CFD_c1 Ta|TRAES3BF106900010CFD_c1 Ta|TRAES3BF108700060CFD_c1
OrthoMCL80	Bd|Bradi2g05620.1.p Bd|Bradi2g33450.1.p Bd|Bradi2g48570.3.p Bd|Bradi2g49531.1.p Bd|Bradi2g49540.1.p Os|LOC_Os01g09320.1 Os|LOC_Os01g52500.5 Os|LOC_Os01g54030.1 Ta|TRAES3BF016200050CFD_c1 Ta|TRAES3BF066900080CFD_c1 Ta|TRAES3BF082400010CFD_c1
OrthoMCL81	Bd|Bradi2g08350.1.p Bd|Bradi2g19380.1.p Bd|Bradi2g49447.1.p Bd|Bradi2g56750.1.p Os|LOC_Os01g13800.1 Os|LOC_Os01g65650.1 Ta|TRAES3BF115300010CFD_c1 Ta|TRAES3BF127100010CFD_c1 Os|LOC_Os01g53920.2 Ta|TRAES3BF066900010CFD_c1 Ta|TRAES3BF107900030CFD_c1
OrthoMCL82	Bd|Bradi2g12120.2.p Bd|Bradi2g14510.1.p Bd|Bradi2g42740.5.p Bd|Bradi2g44400.3.p Bd|Bradi2g45850.1.p Os|LOC_Os01g21960.1 Os|LOC_Os01g44110.1 Os|LOC_Os01g47470.1 Ta|TRAES3BF053300020CFD_c1 Ta|TRAES3BF113600030CFD_c1 Ta|TRAES3BF115300080CFD_c1
OrthoMCL83	Bd|Bradi2g18520.3.p Bd|Bradi2g41977.1.p Bd|Bradi2g48076.5.p Bd|Bradi2g41973.2.p Ta|TRAES3BF018100060CFD_c1 Ta|TRAES3BF108800070CFD_c1 Ta|TRAES3BF111700120CFD_c1 Os|LOC_Os01g51630.1 Os|LOC_Os01g51632.1 Os|LOC_Os01g51634.1 Os|LOC_Os01g40200.2
OrthoMCL84	Os|LOC_Os01g03429.1 Os|LOC_Os01g03464.1 Os|LOC_Os01g55640.1 Ta|TRAES3BF010400010CFD_c1 Ta|TRAES3BF010400020CFD_c1 Ta|TRAES3BF171700140CFD_c1 Ta|TRAES3BF010400130CFD_c1 Ta|TRAES3BF010400050CFD_c1 Ta|TRAES3BF171700150CFD_c1 Ta|TRAES3BF010400120CFD_c1 Bd|Bradi2g01791.1.p
OrthoMCL85	Ta|TRAES3BF010700090CFD_c1 Ta|TRAES3BF010700110CFD_c1 Ta|TRAES3BF078400040CFD_c1 Ta|TRAES3BF078400080CFD_c1 Ta|TRAES3BF072300130CFD_c1 Ta|TRAES3BF136400020CFD_c1 Ta|TRAES3BF060600220CFD_c1 Ta|TRAES3BF016900050CFD_c1 Ta|TRAES3BF171500070CFD_c1 Ta|TRAES3BF060600200CFD_c1 Bd|Bradi2g62990.3.p
OrthoMCL86	Ta|TRAES3BF041300100CFD_c1 Ta|TRAES3BF089600020CFD_c1 Ta|TRAES3BF089600050CFD_c1 Ta|TRAES3BF089600010CFD_c1 Ta|TRAES3BF116500010CFD_c1 Ta|TRAES3BF089600080CFD_c1 Ta|TRAES3BF089600070CFD_c1 Ta|TRAES3BF089600090CFD_c1 Ta|TRAES3BF089700030CFD_c1 Ta|TRAES3BF089600100CFD_c1 Ta|TRAES3BF089700020CFD_c1
OrthoMCL87	Bd|Bradi2g09555.1.p Bd|Bradi2g17056.1.p Bd|Bradi2g11151.1.p Bd|Bradi2g35009.1.p Bd|Bradi2g22183.1.p Bd|Bradi2g31103.1.p Bd|Bradi2g44295.1.p Bd|Bradi2g09613.1.p Bd|Bradi2g35011.1.p Bd|Bradi2g12655.1.p Bd|Bradi2g23695.1.p
OrthoMCL88	Ta|TRAES3BF057900030CFD_c1 Ta|TRAES3BF058100190CFD_c1 Ta|TRAES3BF156400040CFD_c1 Ta|TRAES3BF156400080CFD_c1 Ta|TRAES3BF057900040CFD_c1 Ta|TRAES3BF058100200CFD_c1 Ta|TRAES3BF156400100CFD_c1 Ta|TRAES3BF156400060CFD_c1 Ta|TRAES3BF070600050CFD_c1 Ta|TRAES3BF070600060CFD_c1 Ta|TRAES3BF070600070CFD_c1
OrthoMCL89	Ta|TRAES3BF136400030CFD_c1 Ta|TRAES3BF279000090CFD_c1 Ta|TRAES3BF279000080CFD_c1 Ta|TRAES3BF279000020CFD_c1 Ta|TRAES3BF279000030CFD_c1 Ta|TRAES3BF279000040CFD_c1 Ta|TRAES3BF279000050CFD_c1 Ta|TRAES3BF279000060CFD_c1 Ta|TRAES3BF279000010CFD_c1 Ta|TRAES3BF279000100CFD_c1 Ta|TRAES3BF279000070CFD_c1
OrthoMCL90	Bd|Bradi2g01151.1.p Bd|Bradi2g01200.2.p Bd|Bradi2g01217.1.p Ta|TRAES3BF028100040CFD_c1 Ta|TRAES3BF118700100CFD_c1 Ta|TRAES3BF128400010CFD_c1 Ta|TRAES3BF146700040CFD_c1 Ta|TRAES3BF164100030CFD_c1 Ta|TRAES3BF164100040CFD_c1 Os|LOC_Os01g02310.1
OrthoMCL91	Bd|Bradi2g03012.1.p Bd|Bradi2g03020.1.p Bd|Bradi2g03061.4.p Bd|Bradi2g03040.1.p Ta|TRAES3BF083000160CFD_c1 Ta|TRAES3BF083000180CFD_c1 Ta|TRAES3BF083000190CFD_c1 Ta|TRAES3BF267500010CFD_c1 Ta|TRAES3BF267600020CFD_c1 Ta|TRAES3BF271100020CFD_c1
OrthoMCL92	Bd|Bradi2g03270.2.p Bd|Bradi2g62250.1.p Bd|Bradi2g62190.2.p Bd|Bradi2g62223.1.p Ta|TRAES3BF045500350CFD_c1 Ta|TRAES3BF045500360CFD_c1 Ta|TRAES3BF045500370CFD_c1 Ta|TRAES3BF054400070CFD_c1 Ta|TRAES3BF136700030CFD_c1 Ta|TRAES3BF136700040CFD_c1
OrthoMCL93	Bd|Bradi2g03372.1.p Bd|Bradi2g03374.1.p Bd|Bradi2g03390.1.p Bd|Bradi2g03376.1.p Ta|TRAES3BF014000030CFD_c1 Ta|TRAES3BF014100100CFD_c1 Ta|TRAES3BF014200020CFD_c1 Ta|TRAES3BF014000040CFD_c1 Ta|TRAES3BF014100120CFD_c1 Ta|TRAES3BF045600010CFD_c1
OrthoMCL94	Bd|Bradi2g06490.1.p Bd|Bradi2g08890.3.p Bd|Bradi2g11370.3.p Bd|Bradi2g32620.3.p Bd|Bradi2g38590.1.p Os|LOC_Os01g10840.1 Os|LOC_Os01g14860.2 Os|LOC_Os01g19150.1 Ta|TRAES3BF026700060CFD_c1 Ta|TRAES3BF089200040CFD_c1
OrthoMCL95	Bd|Bradi2g08930.1.p Bd|Bradi2g31490.1.p Bd|Bradi2g31540.1.p Bd|Bradi2g34700.1.p Bd|Bradi2g62060.2.p Os|LOC_Os01g14926.1 Os|LOC_Os01g56330.1 Ta|TRAES3BF089500050CFD_c1 Os|LOC_Os01g06280.1 Ta|TRAES3BF080700030CFD_c1
OrthoMCL96	Bd|Bradi2g12980.1.p Bd|Bradi2g59620.2.p Bd|Bradi2g60090.1.p Os|LOC_Os01g27170.1 Os|LOC_Os01g70490.1 Os|LOC_Os01g70940.3 Ta|TRAES3BF041300080CFD_c1 Ta|TRAES3BF072400210CFD_c1 Ta|TRAES3BF072400230CFD_c1 Ta|TRAES3BF047400020CFD_c1
OrthoMCL97	Bd|Bradi2g17847.2.p Bd|Bradi2g26807.1.p Bd|Bradi2g39600.1.p Bd|Bradi2g60830.2.p Bd|Bradi2g61670.1.p Os|LOC_Os01g50470.1 Os|LOC_Os01g72320.1 Os|LOC_Os01g73410.1 Ta|TRAES3BF069600250CFD_c1 Ta|TRAES3BF082800190CFD_c1
OrthoMCL98	Bd|Bradi2g42820.2.p Bd|Bradi2g42890.1.p Bd|Bradi2g42825.1.p Bd|Bradi2g42880.2.p Os|LOC_Os01g41750.1 Os|LOC_Os01g41770.1 Os|LOC_Os01g41780.1 Ta|TRAES3BF041100040CFD_c1 Os|LOC_Os01g41930.1 Ta|TRAES3BF024300030CFD_c1
OrthoMCL99	Bd|Bradi2g49357.1.p Bd|Bradi2g49380.2.p Bd|Bradi2g49387.1.p Bd|Bradi2g49510.1.p Os|LOC_Os01g53800.1 Os|LOC_Os01g53810.1 Os|LOC_Os01g54010.1 Ta|TRAES3BF066900060CFD_c1 Ta|TRAES3BF128500010CFD_c1 Ta|TRAES3BF128500020CFD_c1
OrthoMCL100	Bd|Bradi2g52690.1.p Bd|Bradi2g52695.1.p Bd|Bradi2g52700.1.p Os|LOC_Os01g58950.1 Os|LOC_Os01g58960.1 Os|LOC_Os01g58970.1 Os|LOC_Os01g58990.1 Os|LOC_Os01g59000.1 Os|LOC_Os01g59020.1 Os|LOC_Os01g59050.1
OrthoMCL101	Bd|Bradi2g55610.1.p Bd|Bradi2g55620.1.p Ta|TRAES3BF100900010CFD_c1 Ta|TRAES3BF103500040CFD_c1 Ta|TRAES3BF104200030CFD_c1 Ta|TRAES3BF104200050CFD_c1 Ta|TRAES3BF104200060CFD_c1 Ta|TRAES3BF104200070CFD_c1 Ta|TRAES3BF104200080CFD_c1 Os|LOC_Os01g64100.1
OrthoMCL102	Ta|TRAES3BF006000030CFD_c1 Ta|TRAES3BF015600040CFD_c1 Ta|TRAES3BF016200010CFD_c1 Ta|TRAES3BF019500010CFD_c1 Ta|TRAES3BF040700020CFD_c1 Ta|TRAES3BF040800020CFD_c1 Ta|TRAES3BF075800150CFD_c1 Ta|TRAES3BF105400030CFD_c1 Os|LOC_Os01g66260.1 Bd|Bradi2g36400.1.p
OrthoMCL103	Ta|TRAES3BF007300480CFD_c1 Ta|TRAES3BF115000100CFD_c1 Ta|TRAES3BF178200030CFD_c1 Ta|TRAES3BF098800110CFD_c1 Ta|TRAES3BF037300020CFD_c1 Ta|TRAES3BF024700230CFD_c1 Ta|TRAES3BF177500050CFD_c1 Ta|TRAES3BF080000120CFD_c1 Ta|TRAES3BF110400020CFD_c1 Os|LOC_Os01g08350.1
OrthoMCL104	Ta|TRAES3BF021800020CFD_c1 Ta|TRAES3BF060800050CFD_c1 Ta|TRAES3BF061100010CFD_c1 Ta|TRAES3BF060200180CFD_c1 Ta|TRAES3BF021800060CFD_c1 Ta|TRAES3BF021800090CFD_c1 Ta|TRAES3BF118900020CFD_c1 Ta|TRAES3BF101100050CFD_c1 Ta|TRAES3BF136400040CFD_c1 Ta|TRAES3BF118900010CFD_c1
OrthoMCL105	Ta|TRAES3BF032000120CFD_c1 Ta|TRAES3BF032000140CFD_c1 Ta|TRAES3BF032000160CFD_c1 Ta|TRAES3BF032000130CFD_c1 Ta|TRAES3BF032000190CFD_c1 Ta|TRAES3BF078000130CFD_c1 Ta|TRAES3BF032000200CFD_c1 Bd|Bradi2g25320.2.p Os|LOC_Os01g66760.1 Os|LOC_Os01g66820.1
OrthoMCL106	Ta|TRAES3BF066700040CFD_c1 Ta|TRAES3BF066700050CFD_c1 Ta|TRAES3BF066700120CFD_c1 Ta|TRAES3BF066700110CFD_c1 Ta|TRAES3BF066700090CFD_c1 Ta|TRAES3BF066700080CFD_c1 Ta|TRAES3BF066700060CFD_c1 Ta|TRAES3BF066700100CFD_c1 Ta|TRAES3BF066700070CFD_c1 Os|LOC_Os01g08860.2
OrthoMCL107	Ta|TRAES3BF042100100CFD_c1 Ta|TRAES3BF042100110CFD_c1 Ta|TRAES3BF042100120CFD_c1 Ta|TRAES3BF065100040CFD_c1 Ta|TRAES3BF091200150CFD_c1 Ta|TRAES3BF111600060CFD_c1 Ta|TRAES3BF099600180CFD_c1 Ta|TRAES3BF116200370CFD_c1 Ta|TRAES3BF062300020CFD_c1 Ta|TRAES3BF111600120CFD_c1
OrthoMCL108	Bd|Bradi2g01073.1.p Bd|Bradi2g53315.1.p Bd|Bradi2g49131.1.p Bd|Bradi2g09225.1.p Bd|Bradi2g43685.1.p Bd|Bradi2g17643.1.p Bd|Bradi2g13845.1.p Bd|Bradi2g23144.1.p Os|LOC_Os01g09330.1
OrthoMCL109	Bd|Bradi2g01817.1.p Bd|Bradi2g27300.1.p Os|LOC_Os01g06060.1 Os|LOC_Os01g06210.1 Ta|TRAES3BF038000030CFD_c1 Ta|TRAES3BF038000040CFD_c1 Ta|TRAES3BF048200130CFD_c1 Ta|TRAES3BF048200140CFD_c1 Ta|TRAES3BF048200120CFD_c1
OrthoMCL110	Bd|Bradi2g04820.1.p Bd|Bradi2g43077.5.p Bd|Bradi2g43087.1.p Os|LOC_Os01g42260.3 Os|LOC_Os01g42270.1 Ta|TRAES3BF046700030CFD_c1 Ta|TRAES3BF071000040CFD_c1 Ta|TRAES3BF071100110CFD_c1 Ta|TRAES3BF086700050CFD_c1
OrthoMCL111	Bd|Bradi2g04980.1.p Bd|Bradi2g04990.1.p Bd|Bradi2g33980.1.p Ta|TRAES3BF092200020CFD_c1 Ta|TRAES3BF092200040CFD_c1 Ta|TRAES3BF092200050CFD_c1 Ta|TRAES3BF097200020CFD_c1 Ta|TRAES3BF097200030CFD_c1 Os|LOC_Os01g08380.1
OrthoMCL112	Bd|Bradi2g05260.1.p Bd|Bradi2g05270.2.p Bd|Bradi2g18670.3.p Bd|Bradi2g48250.1.p Os|LOC_Os01g08780.1 Os|LOC_Os01g51890.1 Ta|TRAES3BF093600120CFD_c1 Ta|TRAES3BF109900080CFD_c1 Ta|TRAES3BF099900010CFD_c1
OrthoMCL113	Bd|Bradi2g06060.1.p Bd|Bradi2g33037.2.p Bd|Bradi2g49590.1.p Bd|Bradi2g51370.2.p Os|LOC_Os01g10150.2 Os|LOC_Os01g54100.1 Os|LOC_Os01g56580.2 Ta|TRAES3BF002500010CFD_c1 Ta|TRAES3BF066900130CFD_c1
OrthoMCL114	Bd|Bradi2g06750.1.p Bd|Bradi2g45170.1.p Bd|Bradi2g50260.1.p Os|LOC_Os01g11250.1 Os|LOC_Os01g55200.1 Os|LOC_Os01g45990.1 Ta|TRAES3BF087600020CFD_c1 Ta|TRAES3BF090300160CFD_c1 Ta|TRAES3BF117100090CFD_c1
OrthoMCL115	Bd|Bradi2g07060.1.p Bd|Bradi2g14710.1.p Bd|Bradi2g43590.1.p Bd|Bradi2g14690.3.p Bd|Bradi2g14700.1.p Ta|TRAES3BF011300010CFD_c1 Ta|TRAES3BF011500020CFD_c1 Ta|TRAES3BF093800050CFD_c1 Os|LOC_Os01g42960.1
OrthoMCL116	Bd|Bradi2g07540.2.p Bd|Bradi2g31957.3.p Bd|Bradi2g43950.3.p Bd|Bradi2g15500.1.p Os|LOC_Os01g12680.4 Os|LOC_Os01g28840.1 Os|LOC_Os01g43460.2 Ta|TRAES3BF161200010CFD_c1 Ta|TRAES3BF060400030CFD_c1
OrthoMCL117	Bd|Bradi2g09220.1.p Bd|Bradi2g09270.2.p Bd|Bradi2g39300.2.p Bd|Bradi2g39120.1.p Bd|Bradi2g39137.2.p Bd|Bradi2g39127.1.p Bd|Bradi2g39111.1.p Bd|Bradi2g39101.1.p Os|LOC_Os01g09230.1
OrthoMCL118	Bd|Bradi2g10017.3.p Bd|Bradi2g10027.1.p Ta|TRAES3BF077500020CFD_c1 Ta|TRAES3BF102700140CFD_c1 Ta|TRAES3BF135900020CFD_c1 Ta|TRAES3BF184800010CFD_c1 Os|LOC_Os01g16260.2 Bd|Bradi2g10800.1.p Os|LOC_Os01g17214.1
OrthoMCL119	Bd|Bradi2g14356.1.p Bd|Bradi2g30419.1.p Bd|Bradi2g34327.1.p Bd|Bradi2g40160.1.p Bd|Bradi2g42660.2.p Bd|Bradi2g30516.1.p Bd|Bradi2g16095.1.p Bd|Bradi2g34321.1.p Bd|Bradi2g26580.1.p
OrthoMCL120	Bd|Bradi2g17906.1.p Bd|Bradi2g17941.1.p Ta|TRAES3BF037100010CFD_c1 Ta|TRAES3BF037400040CFD_c1 Ta|TRAES3BF037400050CFD_c1 Ta|TRAES3BF082100070CFD_c1 Ta|TRAES3BF082100080CFD_c1 Bd|Bradi2g28161.1.p Bd|Bradi2g28165.1.p
OrthoMCL121	Bd|Bradi2g18970.1.p Bd|Bradi2g48830.4.p Ta|TRAES3BF015700010CFD_c1 Ta|TRAES3BF015700030CFD_c1 Ta|TRAES3BF015700040CFD_c1 Ta|TRAES3BF069600330CFD_c1 Ta|TRAES3BF069600340CFD_c1 Ta|TRAES3BF073300030CFD_c1 Ta|TRAES3BF015700070CFD_c1
OrthoMCL122	Bd|Bradi2g21990.1.p Bd|Bradi2g36880.4.p Bd|Bradi2g53277.1.p Bd|Bradi2g53287.1.p Ta|TRAES3BF094400090CFD_c1 Ta|TRAES3BF094400100CFD_c1 Ta|TRAES3BF274200020CFD_c1 Ta|TRAES3BF274300020CFD_c1 Os|LOC_Os01g60060.1
OrthoMCL123	Bd|Bradi2g22670.1.p Bd|Bradi2g56290.1.p Bd|Bradi2g56300.1.p Os|LOC_Os01g61510.1 Os|LOC_Os01g61550.1 Os|LOC_Os01g65000.1 Ta|TRAES3BF009500020CFD_c1 Ta|TRAES3BF044200140CFD_c1 Ta|TRAES3BF044200150CFD_c1
OrthoMCL124	Bd|Bradi2g43790.1.p Bd|Bradi2g43810.1.p Os|LOC_Os01g43270.1 Os|LOC_Os01g43280.1 Ta|TRAES3BF010400110CFD_c1 Ta|TRAES3BF053100050CFD_c1 Ta|TRAES3BF171700010CFD_c1 Ta|TRAES3BF171700020CFD_c1 Ta|TRAES3BF171700170CFD_c1
OrthoMCL125	Bd|Bradi2g59380.1.p Bd|Bradi2g59400.1.p Bd|Bradi2g59410.1.p Os|LOC_Os01g70180.2 Os|LOC_Os01g70190.1 Os|LOC_Os01g70200.1 Ta|TRAES3BF169000010CFD_c1 Ta|TRAES3BF169000030CFD_c1 Ta|TRAES3BF169000110CFD_c1
OrthoMCL126	Bd|Bradi2g61288.1.p Bd|Bradi2g61292.1.p Bd|Bradi2g61296.1.p Ta|TRAES3BF035900040CFD_c1 Ta|TRAES3BF272100010CFD_c1 Ta|TRAES3BF036000160CFD_c1 Ta|TRAES3BF035900150CFD_c1 Ta|TRAES3BF113300090CFD_c1 Os|LOC_Os01g72720.1
OrthoMCL127	Ta|TRAES3BF038300060CFD_c1 Ta|TRAES3BF070900020CFD_c1 Ta|TRAES3BF010400200CFD_c1 Ta|TRAES3BF010600190CFD_c1 Ta|TRAES3BF078500290CFD_c1 Ta|TRAES3BF078500080CFD_c1 Ta|TRAES3BF078500070CFD_c1 Bd|Bradi2g02522.1.p Os|LOC_Os01g04530.1
OrthoMCL128	Ta|TRAES3BF024600110CFD_c1 Ta|TRAES3BF108300010CFD_c1 Ta|TRAES3BF024600140CFD_c1 Ta|TRAES3BF067800270CFD_c1 Ta|TRAES3BF024600150CFD_c1 Ta|TRAES3BF057400050CFD_c1 Ta|TRAES3BF144700040CFD_c1 Ta|TRAES3BF024600120CFD_c1 Ta|TRAES3BF057400040CFD_c1
OrthoMCL129	Ta|TRAES3BF035000030CFD_c1 Ta|TRAES3BF039600050CFD_c1 Ta|TRAES3BF039500130CFD_c1 Ta|TRAES3BF039600130CFD_c1 Ta|TRAES3BF039500070CFD_c1 Ta|TRAES3BF039600170CFD_c1 Ta|TRAES3BF039600110CFD_c1 Ta|TRAES3BF118700150CFD_c1 Ta|TRAES3BF118700090CFD_c1
OrthoMCL130	Ta|TRAES3BF035000100CFD_c1 Ta|TRAES3BF039600100CFD_c1 Ta|TRAES3BF270500130CFD_c1 Ta|TRAES3BF270500050CFD_c1 Ta|TRAES3BF039500170CFD_c1 Ta|TRAES3BF039600220CFD_c1 Ta|TRAES3BF039500080CFD_c1 Ta|TRAES3BF270500090CFD_c1 Ta|TRAES3BF039600180CFD_c1
OrthoMCL131	Ta|TRAES3BF091500020CFD_c1 Ta|TRAES3BF091500030CFD_c1 Ta|TRAES3BF111600180CFD_c1 Ta|TRAES3BF111600190CFD_c1 Ta|TRAES3BF091500070CFD_c1 Ta|TRAES3BF091500060CFD_c1 Ta|TRAES3BF091500090CFD_c1 Bd|Bradi2g59750.1.p Os|LOC_Os01g70590.1
OrthoMCL132	Bd|Bradi2g22272.1.p Bd|Bradi2g27906.1.p Bd|Bradi2g37575.1.p Bd|Bradi2g34725.1.p Bd|Bradi2g41800.2.p Bd|Bradi2g09363.1.p Bd|Bradi2g14370.1.p Bd|Bradi2g20950.2.p Bd|Bradi2g24831.1.p
OrthoMCL133	Os|LOC_Os01g05150.1 Os|LOC_Os01g05280.1 Os|LOC_Os01g05180.1 Os|LOC_Os01g05210.1 Os|LOC_Os01g05170.1 Os|LOC_Os01g05220.1 Os|LOC_Os01g05310.1 Os|LOC_Os01g05250.1 Os|LOC_Os01g05340.1
OrthoMCL134	Ta|TRAES3BF006000010CFD_c1 Ta|TRAES3BF019600010CFD_c1 Ta|TRAES3BF105400040CFD_c1 Ta|TRAES3BF075800160CFD_c1 Ta|TRAES3BF040800010CFD_c1 Ta|TRAES3BF040700010CFD_c1 Ta|TRAES3BF019400020CFD_c1 Ta|TRAES3BF128600010CFD_c1 Ta|TRAES3BF016200030CFD_c1
OrthoMCL135	Bd|Bradi2g02320.1.p Bd|Bradi2g02330.1.p Os|LOC_Os01g04290.1 Os|LOC_Os01g04300.1 Ta|TRAES3BF030100070CFD_c1 Ta|TRAES3BF030100080CFD_c1 Ta|TRAES3BF030300040CFD_c1 Ta|TRAES3BF030400060CFD_c1
OrthoMCL136	Bd|Bradi2g03395.1.p Bd|Bradi2g03520.1.p Bd|Bradi2g15855.1.p Bd|Bradi2g15983.1.p Bd|Bradi2g15990.1.p Ta|TRAES3BF009700010CFD_c1 Ta|TRAES3BF009700020CFD_c1 Ta|TRAES3BF098600060CFD_c1
OrthoMCL137	Bd|Bradi2g04712.1.p Bd|Bradi2g35333.1.p Bd|Bradi2g37797.1.p Ta|TRAES3BF041300110CFD_c1 Ta|TRAES3BF093600140CFD_c1 Ta|TRAES3BF136800030CFD_c1 Bd|Bradi2g26346.1.p Os|LOC_Os01g33520.1
OrthoMCL138	Bd|Bradi2g05710.1.p Bd|Bradi2g19332.2.p Os|LOC_Os01g09560.1 Os|LOC_Os01g53700.1 Ta|TRAES3BF096900060CFD_c1 Ta|TRAES3BF128500130CFD_c1 Bd|Bradi2g61800.3.p Os|LOC_Os01g73550.1
OrthoMCL139	Bd|Bradi2g05720.1.p Bd|Bradi2g19326.3.p Bd|Bradi2g33290.1.p Bd|Bradi2g49280.3.p Os|LOC_Os01g09570.1 Os|LOC_Os01g53680.1 Ta|TRAES3BF096900050CFD_c1 Ta|TRAES3BF128500140CFD_c1
OrthoMCL140	Bd|Bradi2g06340.2.p Bd|Bradi2g06360.2.p Os|LOC_Os01g10520.1 Os|LOC_Os01g10530.1 Ta|TRAES3BF050900040CFD_c1 Ta|TRAES3BF050900070CFD_c1 Ta|TRAES3BF050900090CFD_c1 Ta|TRAES3BF051200010CFD_c1
OrthoMCL141	Bd|Bradi2g07590.1.p Bd|Bradi2g07597.1.p Os|LOC_Os01g12740.1 Os|LOC_Os01g12750.1 Os|LOC_Os01g12760.1 Os|LOC_Os01g12770.1 Bd|Bradi2g07577.1.p Ta|TRAES3BF049800150CFD_c1
OrthoMCL142	Bd|Bradi2g08850.2.p Bd|Bradi2g24780.2.p Bd|Bradi2g46107.1.p Bd|Bradi2g53474.1.p Bd|Bradi2g07625.1.p Bd|Bradi2g32026.1.p Bd|Bradi2g22445.1.p Bd|Bradi2g39050.1.p
OrthoMCL143	Bd|Bradi2g09660.1.p Bd|Bradi2g09680.1.p Bd|Bradi2g09690.1.p Ta|TRAES3BF008800120CFD_c1 Ta|TRAES3BF008800130CFD_c1 Ta|TRAES3BF008800140CFD_c1 Ta|TRAES3BF008800150CFD_c1 Os|LOC_Os01g15830.1
OrthoMCL144	Bd|Bradi2g12080.1.p Bd|Bradi2g16223.1.p Bd|Bradi2g17260.1.p Bd|Bradi2g46750.1.p Os|LOC_Os01g31980.1 Os|LOC_Os01g49120.1 Ta|TRAES3BF055300070CFD_c1 Ta|TRAES3BF059100020CFD_c1
OrthoMCL145	Bd|Bradi2g13089.1.p Bd|Bradi2g17290.1.p Bd|Bradi2g20977.1.p Bd|Bradi2g46790.1.p Os|LOC_Os01g25065.1 Os|LOC_Os01g49190.1 Ta|TRAES3BF007300090CFD_c1 Ta|TRAES3BF058700080CFD_c1
OrthoMCL146	Bd|Bradi2g14330.1.p Bd|Bradi2g41610.1.p Bd|Bradi2g43740.1.p Os|LOC_Os01g39250.1 Os|LOC_Os01g39260.1 Ta|TRAES3BF020200060CFD_c1 Ta|TRAES3BF042100030CFD_c1 Os|LOC_Os01g43150.2
OrthoMCL147	Bd|Bradi2g14730.1.p Bd|Bradi2g15810.2.p Bd|Bradi2g43640.1.p Bd|Bradi2g45390.2.p Os|LOC_Os01g43020.1 Os|LOC_Os01g46570.3 Ta|TRAES3BF058900040CFD_c1 Ta|TRAES3BF108200030CFD_c1
OrthoMCL148	Bd|Bradi2g16940.1.p Bd|Bradi2g46500.1.p Os|LOC_Os01g48620.1 Os|LOC_Os01g48640.1 Os|LOC_Os01g48660.1 Ta|TRAES3BF073600130CFD_c1 Ta|TRAES3BF137900040CFD_c1 Ta|TRAES3BF137900050CFD_c1
OrthoMCL149	Bd|Bradi2g18447.1.p Bd|Bradi2g18500.1.p Bd|Bradi2g18491.1.p Bd|Bradi2g41680.2.p Bd|Bradi2g18480.1.p Ta|TRAES3BF102900010CFD_c1 Ta|TRAES3BF150300010CFD_c1 Os|LOC_Os01g20950.1
OrthoMCL150	Bd|Bradi2g19170.1.p Bd|Bradi2g49080.1.p Bd|Bradi2g49090.1.p Bd|Bradi2g19177.1.p Ta|TRAES3BF012700040CFD_c1 Ta|TRAES3BF012700050CFD_c1 Os|LOC_Os01g53430.1 Os|LOC_Os01g53460.1
OrthoMCL151	Bd|Bradi2g20740.1.p Bd|Bradi2g50840.1.p Bd|Bradi2g52000.1.p Os|LOC_Os01g55940.1 Os|LOC_Os01g57610.1 Ta|TRAES3BF056700040CFD_c1 Ta|TRAES3BF117200010CFD_c1 Ta|TRAES3BF128300020CFD_c1
OrthoMCL152	Bd|Bradi2g22140.1.p Bd|Bradi2g53400.1.p Bd|Bradi2g62790.3.p Os|LOC_Os01g60280.1 Os|LOC_Os01g72990.2 Ta|TRAES3BF024600160CFD_c1 Ta|TRAES3BF057600070CFD_c1 Ta|TRAES3BF057600090CFD_c1
OrthoMCL153	Bd|Bradi2g35460.1.p Bd|Bradi2g43557.2.p Bd|Bradi2g43797.2.p Bd|Bradi2g44450.1.p Bd|Bradi2g44460.3.p Os|LOC_Os01g03570.1 Os|LOC_Os01g44230.2 Ta|TRAES3BF020200140CFD_c1
OrthoMCL154	Bd|Bradi2g35500.1.p Bd|Bradi2g35540.1.p Bd|Bradi2g39271.1.p Bd|Bradi2g39260.1.p Bd|Bradi2g39290.1.p Ta|TRAES3BF070600020CFD_c1 Ta|TRAES3BF070700060CFD_c1 Os|LOC_Os01g42860.1
OrthoMCL155	Bd|Bradi2g35767.1.p Bd|Bradi2g36030.2.p Bd|Bradi2g36037.1.p Bd|Bradi2g38192.1.p Os|LOC_Os01g02250.1 Os|LOC_Os01g02280.1 Os|LOC_Os01g02270.1 Ta|TRAES3BF082600030CFD_c1
OrthoMCL156	Bd|Bradi2g37080.1.p Bd|Bradi2g37090.1.p Bd|Bradi2g38700.1.p Bd|Bradi2g38690.1.p Bd|Bradi2g38670.1.p Bd|Bradi2g38720.1.p Bd|Bradi2g38680.1.p Bd|Bradi2g38685.1.p
OrthoMCL157	Bd|Bradi2g37660.1.p Bd|Bradi2g37670.1.p Os|LOC_Os01g21650.1 Os|LOC_Os01g21670.1 Os|LOC_Os01g21710.1 Os|LOC_Os01g38190.1 Os|LOC_Os01g38120.1 Ta|TRAES3BF024300260CFD_c1
OrthoMCL158	Bd|Bradi2g47420.1.p Bd|Bradi2g47430.1.p Bd|Bradi2g49120.1.p Os|LOC_Os01g50200.1 Os|LOC_Os01g53370.1 Os|LOC_Os01g53390.1 Ta|TRAES3BF024700060CFD_c1 Ta|TRAES3BF026500120CFD_c1
OrthoMCL159	Bd|Bradi2g56370.2.p Bd|Bradi2g56380.1.p Os|LOC_Os01g65150.1 Os|LOC_Os01g65169.1 Ta|TRAES3BF044200030CFD_c1 Ta|TRAES3BF044200050CFD_c1 Ta|TRAES3BF044200060CFD_c1 Ta|TRAES3BF044200040CFD_c1
OrthoMCL160	Bd|Bradi2g60886.1.p Bd|Bradi2g60892.1.p Bd|Bradi2g60898.1.p Bd|Bradi2g60904.1.p Ta|TRAES3BF039400080CFD_c1 Ta|TRAES3BF091500040CFD_c1 Ta|TRAES3BF111600170CFD_c1 Ta|TRAES3BF113400110CFD_c1
OrthoMCL161	Os|LOC_Os01g01115.1 Os|LOC_Os01g25270.1 Ta|TRAES3BF046900020CFD_c1 Ta|TRAES3BF047300020CFD_c1 Bd|Bradi2g03730.1.p Ta|TRAES3BF062900010CFD_c1 Bd|Bradi2g13297.1.p Bd|Bradi2g22840.1.p
OrthoMCL162	Os|LOC_Os01g04409.1 Os|LOC_Os01g04450.1 Ta|TRAES3BF010400170CFD_c1 Ta|TRAES3BF034200050CFD_c1 Ta|TRAES3BF038300010CFD_c1 Bd|Bradi2g02426.1.p Bd|Bradi2g02470.1.p Ta|TRAES3BF038300160CFD_c1
OrthoMCL163	Os|LOC_Os01g04440.1 Os|LOC_Os01g04540.1 Ta|TRAES3BF010400230CFD_c1 Ta|TRAES3BF010600160CFD_c1 Ta|TRAES3BF010400240CFD_c1 Ta|TRAES3BF010600150CFD_c1 Bd|Bradi2g02456.1.p Bd|Bradi2g02462.1.p
OrthoMCL164	Os|LOC_Os01g15350.1 Os|LOC_Os01g15460.1 Ta|TRAES3BF072000010CFD_c1 Ta|TRAES3BF072100010CFD_c1 Ta|TRAES3BF106700020CFD_c1 Ta|TRAES3BF107900070CFD_c1 Bd|Bradi2g09340.2.p Bd|Bradi2g09350.2.p
OrthoMCL165	Os|LOC_Os01g24960.1 Os|LOC_Os01g25030.1 Os|LOC_Os01g26340.1 Ta|TRAES3BF010700070CFD_c1 Ta|TRAES3BF078400090CFD_c1 Ta|TRAES3BF010700100CFD_c1 Ta|TRAES3BF010700080CFD_c1 Ta|TRAES3BF078400050CFD_c1
OrthoMCL166	Ta|TRAES3BF002700020CFD_c1 Ta|TRAES3BF003100080CFD_c1 Ta|TRAES3BF063600050CFD_c1 Ta|TRAES3BF063300020CFD_c1 Ta|TRAES3BF063600020CFD_c1 Ta|TRAES3BF063600030CFD_c1 Ta|TRAES3BF072400330CFD_c1 Ta|TRAES3BF063600010CFD_c1
OrthoMCL167	Ta|TRAES3BF004500030CFD_c1 Ta|TRAES3BF004500060CFD_c1 Ta|TRAES3BF006400030CFD_c1 Ta|TRAES3BF006400060CFD_c1 Ta|TRAES3BF060500390CFD_c1 Ta|TRAES3BF091400450CFD_c1 Ta|TRAES3BF174900010CFD_c1 Ta|TRAES3BF087500030CFD_c1
OrthoMCL168	Ta|TRAES3BF007000030CFD_c1 Ta|TRAES3BF007000040CFD_c1 Ta|TRAES3BF007100040CFD_c1 Ta|TRAES3BF007100050CFD_c1 Ta|TRAES3BF007000070CFD_c1 Ta|TRAES3BF007100010CFD_c1 Ta|TRAES3BF007000050CFD_c1 Ta|TRAES3BF007100030CFD_c1
OrthoMCL169	Ta|TRAES3BF052400040CFD_c1 Ta|TRAES3BF110100120CFD_c1 Ta|TRAES3BF116200190CFD_c1 Ta|TRAES3BF116200160CFD_c1 Ta|TRAES3BF116200060CFD_c1 Ta|TRAES3BF116200090CFD_c1 Ta|TRAES3BF116200140CFD_c1 Bd|Bradi2g59990.1.p
OrthoMCL170	Ta|TRAES3BF067800130CFD_c1 Ta|TRAES3BF068000010CFD_c1 Ta|TRAES3BF067800140CFD_c1 Ta|TRAES3BF067800150CFD_c1 Bd|Bradi2g03790.1.p Os|LOC_Os01g34200.1 Os|LOC_Os01g01010.1 Os|LOC_Os01g34190.1
OrthoMCL171	Bd|Bradi2g41848.1.p Bd|Bradi2g23663.1.p Bd|Bradi2g25616.1.p Bd|Bradi2g44843.1.p Bd|Bradi2g24764.1.p Bd|Bradi2g40552.1.p Bd|Bradi2g24771.1.p Bd|Bradi2g40960.2.p
OrthoMCL172	Bd|Bradi2g02863.1.p Bd|Bradi2g18451.1.p Bd|Bradi2g07306.1.p Bd|Bradi2g26396.1.p Bd|Bradi2g19898.1.p Bd|Bradi2g21085.1.p Bd|Bradi2g17843.1.p Bd|Bradi2g45982.1.p
OrthoMCL173	Ta|TRAES3BF044000130CFD_c1 Ta|TRAES3BF044100080CFD_c1 Ta|TRAES3BF044100060CFD_c1 Ta|TRAES3BF044100070CFD_c1 Ta|TRAES3BF044000160CFD_c1 Ta|TRAES3BF044100040CFD_c1 Ta|TRAES3BF044000150CFD_c1 Ta|TRAES3BF044000140CFD_c1
OrthoMCL174	Ta|TRAES3BF272900020CFD_c1 Ta|TRAES3BF272900050CFD_c1 Ta|TRAES3BF272900090CFD_c1 Ta|TRAES3BF272900030CFD_c1 Ta|TRAES3BF272900040CFD_c1 Ta|TRAES3BF272900060CFD_c1 Ta|TRAES3BF272900080CFD_c1 Ta|TRAES3BF272900070CFD_c1
OrthoMCL175	Bd|Bradi2g00240.2.p Bd|Bradi2g00256.1.p Bd|Bradi2g35197.1.p Bd|Bradi2g54150.1.p Os|LOC_Os01g06490.1 Os|LOC_Os01g61690.1 Ta|TRAES3BF024200050CFD_c1
OrthoMCL176	Bd|Bradi2g01157.1.p Bd|Bradi2g01207.1.p Bd|Bradi2g01190.1.p Bd|Bradi2g01195.1.p Bd|Bradi2g02910.1.p Os|LOC_Os01g37670.1 Ta|TRAES3BF146700070CFD_c1
OrthoMCL177	Bd|Bradi2g02270.1.p Bd|Bradi2g02280.1.p Os|LOC_Os01g04210.1 Os|LOC_Os01g04220.1 Bd|Bradi2g02260.1.p Ta|TRAES3BF010400510CFD_c1 Ta|TRAES3BF010400520CFD_c1
OrthoMCL178	Bd|Bradi2g02432.1.p Bd|Bradi2g02500.1.p Ta|TRAES3BF010600220CFD_c1 Ta|TRAES3BF038300020CFD_c1 Ta|TRAES3BF078500280CFD_c1 Ta|TRAES3BF070900110CFD_c1 Os|LOC_Os01g04470.1
OrthoMCL179	Bd|Bradi2g02822.3.p Bd|Bradi2g57927.1.p Ta|TRAES3BF071100050CFD_c1 Ta|TRAES3BF071100060CFD_c1 Ta|TRAES3BF105300050CFD_c1 Ta|TRAES3BF110700060CFD_c1 Os|LOC_Os01g67630.1
OrthoMCL180	Bd|Bradi2g04360.1.p Bd|Bradi2g34360.3.p Bd|Bradi2g40687.1.p Os|LOC_Os01g07570.1 Os|LOC_Os01g36660.1 Ta|TRAES3BF008300090CFD_c1 Ta|TRAES3BF093000010CFD_c1
OrthoMCL181	Bd|Bradi2g06620.1.p Bd|Bradi2g50380.1.p Os|LOC_Os01g11054.4 Os|LOC_Os01g55350.1 Ta|TRAES3BF090300040CFD_c1 Ta|TRAES3BF117100180CFD_c1 Ta|TRAES3BF117900070CFD_c1
OrthoMCL182	Bd|Bradi2g08420.1.p Bd|Bradi2g08430.2.p Bd|Bradi2g08440.1.p Os|LOC_Os01g14220.1 Os|LOC_Os01g14310.1 Os|LOC_Os01g14320.1 Ta|TRAES3BF003800080CFD_c1
OrthoMCL183	Bd|Bradi2g10910.1.p Bd|Bradi2g10950.1.p Ta|TRAES3BF026500010CFD_c1 Ta|TRAES3BF035100020CFD_c1 Ta|TRAES3BF035900080CFD_c1 Ta|TRAES3BF058300010CFD_c1 Os|LOC_Os01g17430.1
OrthoMCL184	Bd|Bradi2g10970.1.p Bd|Bradi2g21340.1.p Bd|Bradi2g25370.1.p Bd|Bradi2g52790.2.p Os|LOC_Os01g18050.1 Os|LOC_Os01g59150.1 Ta|TRAES3BF136200030CFD_c1
OrthoMCL185	Bd|Bradi2g11190.1.p Bd|Bradi2g16160.1.p Bd|Bradi2g36862.1.p Bd|Bradi2g44420.8.p Os|LOC_Os01g44130.1 Os|LOC_Os01g47410.2 Ta|TRAES3BF113600010CFD_c1
OrthoMCL186	Bd|Bradi2g12450.1.p Bd|Bradi2g12460.1.p Bd|Bradi2g34850.2.p Os|LOC_Os01g22954.1 Os|LOC_Os01g22980.1 Ta|TRAES3BF152800010CFD_c1 Ta|TRAES3BF005300020CFD_c1
OrthoMCL187	Bd|Bradi2g17886.1.p Bd|Bradi2g17926.1.p Bd|Bradi2g17960.1.p Bd|Bradi2g60630.2.p Ta|TRAES3BF014100040CFD_c1 Ta|TRAES3BF278900020CFD_c1 Os|LOC_Os01g17070.1
OrthoMCL188	Bd|Bradi2g19650.1.p Bd|Bradi2g48760.1.p Bd|Bradi2g49781.2.p Ta|TRAES3BF000200030CFD_c1 Ta|TRAES3BF012600130CFD_c1 Os|LOC_Os01g52770.1 Os|LOC_Os01g54470.1
OrthoMCL189	Bd|Bradi2g21115.1.p Bd|Bradi2g21310.1.p Bd|Bradi2g21260.2.p Bd|Bradi2g52680.1.p Bd|Bradi2g25490.1.p Os|LOC_Os01g58910.1 Ta|TRAES3BF086800130CFD_c1
OrthoMCL190	Bd|Bradi2g21150.2.p Bd|Bradi2g52570.1.p Bd|Bradi2g60390.2.p Os|LOC_Os01g58740.2 Os|LOC_Os01g71280.1 Ta|TRAES3BF023800010CFD_c1 Ta|TRAES3BF091000060CFD_c1
OrthoMCL191	Bd|Bradi2g22550.2.p Bd|Bradi2g53870.1.p Bd|Bradi2g57087.3.p Os|LOC_Os01g61250.1 Os|LOC_Os01g66110.2 Ta|TRAES3BF021500020CFD_c1 Ta|TRAES3BF032700070CFD_c1
OrthoMCL192	Bd|Bradi2g37860.2.p Bd|Bradi2g38015.1.p Bd|Bradi2g38070.1.p Bd|Bradi2g38047.1.p Bd|Bradi2g38060.1.p Bd|Bradi2g40840.1.p Os|LOC_Os01g55690.1
OrthoMCL193	Bd|Bradi2g39240.1.p Bd|Bradi2g39410.1.p Os|LOC_Os01g62650.1 Os|LOC_Os01g74030.1 Ta|TRAES3BF074200040CFD_c1 Ta|TRAES3BF075300020CFD_c1 Ta|TRAES3BF119200020CFD_c1
OrthoMCL194	Bd|Bradi2g39354.2.p Bd|Bradi2g58300.2.p Bd|Bradi2g62000.2.p Os|LOC_Os01g68260.1 Os|LOC_Os01g73970.1 Ta|TRAES3BF068900080CFD_c1 Ta|TRAES3BF168600060CFD_c1
OrthoMCL195	Bd|Bradi2g45207.2.p Bd|Bradi2g45220.1.p Os|LOC_Os01g46080.2 Os|LOC_Os01g46120.1 Os|LOC_Os01g46090.1 Ta|TRAES3BF087800020CFD_c1 Ta|TRAES3BF087800030CFD_c1
OrthoMCL196	Bd|Bradi2g46277.1.p Bd|Bradi2g50290.3.p Os|LOC_Os01g48270.1 Os|LOC_Os01g55260.2 Ta|TRAES3BF050900010CFD_c1 Ta|TRAES3BF090300140CFD_c1 Ta|TRAES3BF100100080CFD_c1
OrthoMCL197	Bd|Bradi2g47021.1.p Bd|Bradi2g47037.1.p Os|LOC_Os01g49560.1 Os|LOC_Os01g49600.1 Bd|Bradi2g47030.2.p Ta|TRAES3BF011100110CFD_c1 Ta|TRAES3BF011100120CFD_c1
OrthoMCL198	Bd|Bradi2g52016.2.p Bd|Bradi2g52030.2.p Ta|TRAES3BF086800100CFD_c1 Ta|TRAES3BF086800110CFD_c1 Ta|TRAES3BF117200020CFD_c1 Ta|TRAES3BF117200040CFD_c1 Os|LOC_Os01g57630.2
OrthoMCL199	Bd|Bradi2g60926.2.p Bd|Bradi2g60932.1.p Os|LOC_Os01g72240.1 Os|LOC_Os01g72250.1 Ta|TRAES3BF139100030CFD_c1 Ta|TRAES3BF272900010CFD_c1 Ta|TRAES3BF139100070CFD_c1
OrthoMCL200	Os|LOC_Os01g01190.1 Os|LOC_Os01g72520.1 Ta|TRAES3BF046600020CFD_c1 Ta|TRAES3BF113300100CFD_c1 Bd|Bradi2g03657.1.p Ta|TRAES3BF057900120CFD_c1 Bd|Bradi2g61140.1.p
OrthoMCL201	Os|LOC_Os01g03530.1 Os|LOC_Os01g03549.1 Os|LOC_Os01g03620.1 Os|LOC_Os01g03630.1 Os|LOC_Os01g03640.1 Bd|Bradi2g01850.1.p Ta|TRAES3BF069100090CFD_c1
OrthoMCL202	Os|LOC_Os01g04360.1 Os|LOC_Os01g04380.1 Os|LOC_Os01g04370.1 Ta|TRAES3BF010400150CFD_c1 Ta|TRAES3BF010400160CFD_c1 Bd|Bradi2g02410.1.p Bd|Bradi2g12990.1.p
OrthoMCL203	Os|LOC_Os01g11730.1 Os|LOC_Os01g11740.1 Os|LOC_Os01g11750.1 Os|LOC_Os01g11760.1 Os|LOC_Os01g11790.1 Bd|Bradi2g06990.1.p Ta|TRAES3BF089800020CFD_c1
OrthoMCL204	Os|LOC_Os01g11840.1 Os|LOC_Os01g22680.1 Os|LOC_Os01g24550.1 Os|LOC_Os01g24600.1 Ta|TRAES3BF089600120CFD_c1 Ta|TRAES3BF089800040CFD_c1 Bd|Bradi2g07010.1.p
OrthoMCL205	Os|LOC_Os01g27680.1 Os|LOC_Os01g71250.1 Ta|TRAES3BF021600220CFD_c1 Ta|TRAES3BF267300010CFD_c1 Ta|TRAES3BF106700040CFD_c1 Ta|TRAES3BF107900060CFD_c1 Bd|Bradi2g04350.1.p
OrthoMCL206	Os|LOC_Os01g57270.2 Os|LOC_Os01g57280.3 Os|LOC_Os01g57310.1 Os|LOC_Os01g57340.1 Ta|TRAES3BF135600020CFD_c1 Ta|TRAES3BF135600030CFD_c1 Bd|Bradi2g51807.1.p
OrthoMCL207	Os|LOC_Os01g66830.1 Os|LOC_Os01g66840.1 Os|LOC_Os01g66850.1 Ta|TRAES3BF065400210CFD_c1 Ta|TRAES3BF065400280CFD_c1 Ta|TRAES3BF066000040CFD_c1 Bd|Bradi2g62430.1.p
OrthoMCL208	Ta|TRAES3BF007400030CFD_c1 Ta|TRAES3BF007400040CFD_c1 Ta|TRAES3BF044900010CFD_c1 Ta|TRAES3BF012800010CFD_c1 Ta|TRAES3BF081300080CFD_c1 Ta|TRAES3BF063800030CFD_c1 Os|LOC_Os01g43080.1
OrthoMCL209	Ta|TRAES3BF010400300CFD_c1 Ta|TRAES3BF010600090CFD_c1 Ta|TRAES3BF094000080CFD_c1 Ta|TRAES3BF039400030CFD_c1 Ta|TRAES3BF010600110CFD_c1 Ta|TRAES3BF010400280CFD_c1 Bd|Bradi2g36687.2.p
OrthoMCL210	Ta|TRAES3BF012200010CFD_c1 Ta|TRAES3BF012200030CFD_c1 Ta|TRAES3BF012300030CFD_c1 Ta|TRAES3BF080800010CFD_c1 Ta|TRAES3BF012200020CFD_c1 Bd|Bradi2g55303.1.p Os|LOC_Os01g63680.1
OrthoMCL211	Ta|TRAES3BF016800030CFD_c1 Ta|TRAES3BF016800080CFD_c1 Ta|TRAES3BF028700020CFD_c1 Ta|TRAES3BF031100030CFD_c1 Ta|TRAES3BF040500010CFD_c1 Bd|Bradi2g61830.1.p Os|LOC_Os01g73580.1
OrthoMCL212	Ta|TRAES3BF020100050CFD_c1 Ta|TRAES3BF052700010CFD_c1 Ta|TRAES3BF028700090CFD_c1 Ta|TRAES3BF067100050CFD_c1 Ta|TRAES3BF264800020CFD_c1 Ta|TRAES3BF023400010CFD_c1 Bd|Bradi2g25690.1.p
OrthoMCL213	Ta|TRAES3BF024300040CFD_c1 Ta|TRAES3BF024300050CFD_c1 Ta|TRAES3BF024300210CFD_c1 Ta|TRAES3BF024300200CFD_c1 Ta|TRAES3BF024300160CFD_c1 Ta|TRAES3BF024300060CFD_c1 Bd|Bradi2g58989.1.p
OrthoMCL214	Ta|TRAES3BF033000010CFD_c1 Ta|TRAES3BF083000040CFD_c1 Ta|TRAES3BF174000010CFD_c1 Ta|TRAES3BF090400120CFD_c1 Ta|TRAES3BF083000050CFD_c1 Ta|TRAES3BF083000010CFD_c1 Os|LOC_Os01g41790.1
OrthoMCL215	Ta|TRAES3BF035200040CFD_c1 Ta|TRAES3BF171500080CFD_c1 Ta|TRAES3BF168400250CFD_c1 Ta|TRAES3BF168400330CFD_c1 Ta|TRAES3BF169800010CFD_c1 Ta|TRAES3BF168400320CFD_c1 Os|LOC_Os01g67310.2
OrthoMCL216	Ta|TRAES3BF043600020CFD_c1 Ta|TRAES3BF043600060CFD_c1 Ta|TRAES3BF043600110CFD_c1 Ta|TRAES3BF061600070CFD_c1 Ta|TRAES3BF061600060CFD_c1 Ta|TRAES3BF043600030CFD_c1 Bd|Bradi2g25870.1.p
OrthoMCL217	Ta|TRAES3BF048700040CFD_c1 Ta|TRAES3BF048700060CFD_c1 Ta|TRAES3BF048700070CFD_c1 Ta|TRAES3BF079700050CFD_c1 Ta|TRAES3BF048700050CFD_c1 Bd|Bradi2g58215.1.p Bd|Bradi2g58235.1.p
OrthoMCL218	Ta|TRAES3BF062900030CFD_c1 Ta|TRAES3BF115300050CFD_c1 Ta|TRAES3BF115300090CFD_c1 Ta|TRAES3BF115300100CFD_c1 Ta|TRAES3BF158700020CFD_c1 Bd|Bradi2g08360.2.p Os|LOC_Os01g14180.1
OrthoMCL219	Ta|TRAES3BF072400040CFD_c1 Ta|TRAES3BF072400130CFD_c1 Ta|TRAES3BF072400060CFD_c1 Ta|TRAES3BF072400090CFD_c1 Ta|TRAES3BF072400080CFD_c1 Ta|TRAES3BF109700020CFD_c1 Ta|TRAES3BF072400050CFD_c1
OrthoMCL220	Ta|TRAES3BF086500110CFD_c1 Ta|TRAES3BF092000050CFD_c1 Ta|TRAES3BF153000020CFD_c1 Ta|TRAES3BF152900040CFD_c1 Ta|TRAES3BF116200260CFD_c1 Bd|Bradi2g40530.1.p Os|LOC_Os01g35230.1
OrthoMCL221	Ta|TRAES3BF091300020CFD_c1 Ta|TRAES3BF091300080CFD_c1 Ta|TRAES3BF102100010CFD_c1 Ta|TRAES3BF091300030CFD_c1 Ta|TRAES3BF091300040CFD_c1 Ta|TRAES3BF091300050CFD_c1 Ta|TRAES3BF091300060CFD_c1
OrthoMCL222	Ta|TRAES3BF091300090CFD_c1 Ta|TRAES3BF091300110CFD_c1 Ta|TRAES3BF091300140CFD_c1 Ta|TRAES3BF104400120CFD_c1 Ta|TRAES3BF091300150CFD_c1 Ta|TRAES3BF104400110CFD_c1 Bd|Bradi2g32210.1.p
OrthoMCL223	Ta|TRAES3BF168400080CFD_c1 Ta|TRAES3BF168400090CFD_c1 Ta|TRAES3BF168400130CFD_c1 Ta|TRAES3BF168400120CFD_c1 Ta|TRAES3BF168400150CFD_c1 Ta|TRAES3BF168400100CFD_c1 Bd|Bradi2g34230.1.p
OrthoMCL224	Bd|Bradi2g00511.1.p Bd|Bradi2g29882.1.p Bd|Bradi2g53975.1.p Bd|Bradi2g13865.1.p Bd|Bradi2g32235.1.p Bd|Bradi2g27912.1.p Bd|Bradi2g13851.1.p
OrthoMCL225	Bd|Bradi2g41651.1.p Bd|Bradi2g07573.1.p Bd|Bradi2g51055.1.p Bd|Bradi2g09191.1.p Bd|Bradi2g34945.1.p Bd|Bradi2g40936.1.p Bd|Bradi2g37275.1.p
OrthoMCL226	Ta|TRAES3BF001100010CFD_c1 Ta|TRAES3BF001200020CFD_c1 Ta|TRAES3BF101100110CFD_c1 Ta|TRAES3BF101100180CFD_c1 Ta|TRAES3BF089000010CFD_c1 Ta|TRAES3BF061700030CFD_c1 Ta|TRAES3BF052300040CFD_c1
OrthoMCL227	Ta|TRAES3BF006300070CFD_c1 Ta|TRAES3BF082400060CFD_c1 Ta|TRAES3BF092500050CFD_c1 Ta|TRAES3BF157000010CFD_c1 Ta|TRAES3BF055800040CFD_c1 Ta|TRAES3BF068700070CFD_c1 Ta|TRAES3BF158100020CFD_c1
OrthoMCL228	Ta|TRAES3BF007300290CFD_c1 Ta|TRAES3BF053100100CFD_c1 Ta|TRAES3BF096900150CFD_c1 Ta|TRAES3BF115600090CFD_c1 Ta|TRAES3BF168200010CFD_c1 Ta|TRAES3BF043600100CFD_c1 Ta|TRAES3BF052700310CFD_c1
OrthoMCL229	Ta|TRAES3BF089300010CFD_c1 Ta|TRAES3BF089300020CFD_c1 Ta|TRAES3BF089300050CFD_c1 Ta|TRAES3BF089300070CFD_c1 Ta|TRAES3BF089300030CFD_c1 Ta|TRAES3BF089300040CFD_c1 Ta|TRAES3BF089300060CFD_c1
OrthoMCL230	Bd|Bradi2g00443.1.p Bd|Bradi2g01723.1.p Bd|Bradi2g01726.1.p Bd|Bradi2g01694.1.p Ta|TRAES3BF010200030CFD_c1 Ta|TRAES3BF171700160CFD_c1
OrthoMCL231	Bd|Bradi2g00452.1.p Bd|Bradi2g60510.1.p Bd|Bradi2g56980.1.p Bd|Bradi2g62572.1.p Bd|Bradi2g18695.1.p Ta|TRAES3BF044200020CFD_c1
OrthoMCL232	Bd|Bradi2g00690.1.p Bd|Bradi2g44880.1.p Os|LOC_Os01g01780.1 Os|LOC_Os01g45350.1 Ta|TRAES3BF026200030CFD_c1 Ta|TRAES3BF043500050CFD_c1
OrthoMCL233	Bd|Bradi2g03191.1.p Bd|Bradi2g03200.2.p Bd|Bradi2g03260.1.p Os|LOC_Os01g05600.1 Os|LOC_Os01g05620.1 Ta|TRAES3BF092900020CFD_c1
OrthoMCL234	Bd|Bradi2g03947.3.p Bd|Bradi2g04460.4.p Bd|Bradi2g40760.3.p Ta|TRAES3BF004700020CFD_c1 Ta|TRAES3BF048200060CFD_c1 Ta|TRAES3BF091200140CFD_c1
OrthoMCL235	Bd|Bradi2g05907.2.p Bd|Bradi2g47920.3.p Ta|TRAES3BF076000100CFD_c1 Ta|TRAES3BF076700020CFD_c1 Ta|TRAES3BF182800010CFD_c1 Os|LOC_Os01g51290.2
OrthoMCL236	Bd|Bradi2g07082.1.p Bd|Bradi2g45430.1.p Os|LOC_Os01g11952.1 Os|LOC_Os01g11960.1 Os|LOC_Os01g46700.1 Ta|TRAES3BF051300040CFD_c1
OrthoMCL237	Bd|Bradi2g07330.1.p Bd|Bradi2g22180.1.p Bd|Bradi2g53420.2.p Os|LOC_Os01g12390.1 Os|LOC_Os01g60330.1 Ta|TRAES3BF087100030CFD_c1
OrthoMCL238	Bd|Bradi2g07520.1.p Bd|Bradi2g15490.7.p Bd|Bradi2g43980.3.p Os|LOC_Os01g12660.1 Os|LOC_Os01g43480.1 Ta|TRAES3BF055300010CFD_c1
OrthoMCL239	Bd|Bradi2g07547.1.p Bd|Bradi2g44240.1.p Bd|Bradi2g43357.2.p Os|LOC_Os01g56730.1 Ta|TRAES3BF050200010CFD_c1 Ta|TRAES3BF099800010CFD_c1
OrthoMCL240	Bd|Bradi2g08853.1.p Bd|Bradi2g08856.1.p Ta|TRAES3BF115300070CFD_c1 Ta|TRAES3BF122000020CFD_c1 Os|LOC_Os01g09130.1 Os|LOC_Os01g13850.1
OrthoMCL241	Bd|Bradi2g10345.1.p Bd|Bradi2g32651.1.p Bd|Bradi2g23881.1.p Bd|Bradi2g47457.1.p Bd|Bradi2g00992.2.p Bd|Bradi2g09590.2.p
OrthoMCL242	Bd|Bradi2g11250.1.p Bd|Bradi2g12150.2.p Bd|Bradi2g12160.2.p Os|LOC_Os01g18860.2 Os|LOC_Os01g22010.4 Ta|TRAES3BF093000020CFD_c1
OrthoMCL243	Bd|Bradi2g11295.1.p Bd|Bradi2g37040.1.p Bd|Bradi2g37020.1.p Bd|Bradi2g37000.1.p Bd|Bradi2g37010.1.p Os|LOC_Os01g18890.1
OrthoMCL244	Bd|Bradi2g12650.1.p Bd|Bradi2g35150.2.p Ta|TRAES3BF177200010CFD_c1 Ta|TRAES3BF177200030CFD_c1 Bd|Bradi2g03597.1.p Os|LOC_Os01g24750.1
OrthoMCL245	Bd|Bradi2g12850.1.p Bd|Bradi2g12880.3.p Os|LOC_Os01g25990.2 Os|LOC_Os01g26039.1 Os|LOC_Os01g26000.1 Bd|Bradi2g12870.4.p
OrthoMCL246	Bd|Bradi2g12970.1.p Bd|Bradi2g35820.1.p Bd|Bradi2g35830.1.p Os|LOC_Os01g27150.1 Os|LOC_Os01g27160.1 Ta|TRAES3BF091400050CFD_c1
OrthoMCL247	Bd|Bradi2g14310.1.p Bd|Bradi2g47850.1.p Os|LOC_Os01g38950.1 Os|LOC_Os01g51200.1 Ta|TRAES3BF042300010CFD_c1 Ta|TRAES3BF076000030CFD_c1
OrthoMCL248	Bd|Bradi2g17680.1.p Bd|Bradi2g47290.1.p Os|LOC_Os01g50030.1 Os|LOC_Os01g50032.1 Ta|TRAES3BF012800030CFD_c1 Ta|TRAES3BF012900010CFD_c1
OrthoMCL249	Bd|Bradi2g20210.1.p Bd|Bradi2g20220.1.p Bd|Bradi2g51080.1.p Ta|TRAES3BF081500060CFD_c1 Ta|TRAES3BF082100140CFD_c1 Os|LOC_Os01g56300.1
OrthoMCL250	Bd|Bradi2g22200.1.p Bd|Bradi2g53430.1.p Os|LOC_Os01g60360.1 Os|LOC_Os01g60410.1 Bd|Bradi2g45550.3.p Ta|TRAES3BF051200060CFD_c1
OrthoMCL251	Bd|Bradi2g22222.1.p Bd|Bradi2g27140.1.p Bd|Bradi2g22226.1.p Bd|Bradi2g22224.1.p Bd|Bradi2g22228.1.p Os|LOC_Os01g71474.1
OrthoMCL252	Bd|Bradi2g22320.1.p Bd|Bradi2g53650.1.p Ta|TRAES3BF021600060CFD_c1 Ta|TRAES3BF059400030CFD_c1 Ta|TRAES3BF113400160CFD_c1 Os|LOC_Os01g60860.1
OrthoMCL253	Bd|Bradi2g22790.1.p Bd|Bradi2g23003.1.p Bd|Bradi2g22990.1.p Os|LOC_Os01g61920.1 Ta|TRAES3BF032200010CFD_c1 Ta|TRAES3BF117100140CFD_c1
OrthoMCL254	Bd|Bradi2g23310.2.p Bd|Bradi2g23320.2.p Bd|Bradi2g23341.1.p Bd|Bradi2g54640.1.p Ta|TRAES3BF104600030CFD_c1 Os|LOC_Os01g62410.2
OrthoMCL255	Bd|Bradi2g24070.1.p Bd|Bradi2g39590.1.p Bd|Bradi2g56000.1.p Os|LOC_Os01g64630.4 Os|LOC_Os01g73310.1 Ta|TRAES3BF019000090CFD_c1
OrthoMCL256	Bd|Bradi2g24220.1.p Bd|Bradi2g56180.1.p Os|LOC_Os01g64850.1 Os|LOC_Os01g64860.1 Ta|TRAES3BF044200290CFD_c1 Ta|TRAES3BF044200300CFD_c1
OrthoMCL257	Bd|Bradi2g24700.1.p Bd|Bradi2g56700.1.p Bd|Bradi2g16210.2.p Os|LOC_Os01g65580.1 Ta|TRAES3BF100300010CFD_c1 Os|LOC_Os01g65590.1
OrthoMCL258	Bd|Bradi2g27350.1.p Bd|Bradi2g60120.1.p Bd|Bradi2g09360.1.p Os|LOC_Os01g15470.2 Ta|TRAES3BF071900030CFD_c1 Os|LOC_Os01g71000.1
OrthoMCL259	Bd|Bradi2g32845.1.p Bd|Bradi2g42415.1.p Bd|Bradi2g56840.2.p Os|LOC_Os01g37320.1 Os|LOC_Os01g63040.1 Ta|TRAES3BF023700030CFD_c1
OrthoMCL260	Bd|Bradi2g38114.1.p Bd|Bradi2g38121.1.p Bd|Bradi2g38400.2.p Bd|Bradi2g38450.2.p Bd|Bradi2g38760.2.p Bd|Bradi2g38440.2.p
OrthoMCL261	Bd|Bradi2g39041.1.p Bd|Bradi2g39060.1.p Ta|TRAES3BF064200030CFD_c1 Ta|TRAES3BF099200060CFD_c1 Ta|TRAES3BF274800010CFD_c1 Bd|Bradi2g38974.3.p
OrthoMCL262	Bd|Bradi2g44785.2.p Bd|Bradi2g44820.1.p Os|LOC_Os01g41430.1 Os|LOC_Os01g45110.1 Os|LOC_Os01g45140.1 Os|LOC_Os01g41450.1
OrthoMCL263	Bd|Bradi2g47067.1.p Bd|Bradi2g47171.1.p Bd|Bradi2g47191.1.p Bd|Bradi2g47210.1.p Ta|TRAES3BF011100140CFD_c1 Ta|TRAES3BF011700010CFD_c1
OrthoMCL264	Bd|Bradi2g52815.1.p Bd|Bradi2g55935.1.p Bd|Bradi2g05890.1.p Bd|Bradi2g18370.2.p Bd|Bradi2g23410.1.p Bd|Bradi2g18400.1.p
OrthoMCL265	Bd|Bradi2g60970.2.p Bd|Bradi2g61050.1.p Ta|TRAES3BF003300120CFD_c1 Ta|TRAES3BF136000020CFD_c1 Ta|TRAES3BF136000030CFD_c1 Os|LOC_Os01g72370.2
OrthoMCL266	Bd|Bradi2g62091.1.p Bd|Bradi2g62093.1.p Bd|Bradi2g62094.1.p Bd|Bradi2g62092.1.p Bd|Bradi2g62098.1.p Ta|TRAES3BF076800020CFD_c1
OrthoMCL267	Os|LOC_Os01g01650.1 Os|LOC_Os01g01660.1 Ta|TRAES3BF035300110CFD_c1 Ta|TRAES3BF035700070CFD_c1 Ta|TRAES3BF035300150CFD_c1 Ta|TRAES3BF035600030CFD_c1
OrthoMCL268	Os|LOC_Os01g02950.1 Os|LOC_Os01g02960.1 Os|LOC_Os01g03260.1 Os|LOC_Os01g08650.1 Os|LOC_Os01g49260.1 Bd|Bradi2g43275.1.p
OrthoMCL269	Os|LOC_Os01g08010.2 Os|LOC_Os01g09340.1 Os|LOC_Os01g09420.1 Ta|TRAES3BF062500010CFD_c1 Ta|TRAES3BF062900040CFD_c1 Bd|Bradi2g12271.1.p
OrthoMCL270	Os|LOC_Os01g10970.1 Os|LOC_Os01g10990.1 Os|LOC_Os01g10980.1 Bd|Bradi2g39677.1.p Bd|Bradi2g52977.2.p Ta|TRAES3BF027700060CFD_c1
OrthoMCL271	Os|LOC_Os01g11270.1 Os|LOC_Os01g11280.1 Os|LOC_Os01g11300.1 Os|LOC_Os01g11340.1 Bd|Bradi2g06770.1.p Ta|TRAES3BF117100120CFD_c1
OrthoMCL272	Os|LOC_Os01g22430.1 Os|LOC_Os01g22480.1 Ta|TRAES3BF038000050CFD_c1 Ta|TRAES3BF038000060CFD_c1 Ta|TRAES3BF038000070CFD_c1 Bd|Bradi2g06690.2.p
OrthoMCL273	Os|LOC_Os01g37960.1 Os|LOC_Os01g51060.1 Ta|TRAES3BF068700080CFD_c1 Ta|TRAES3BF074400090CFD_c1 Bd|Bradi2g41300.2.p Bd|Bradi2g47790.1.p
OrthoMCL274	Os|LOC_Os01g38690.1 Os|LOC_Os01g38720.1 Os|LOC_Os01g38700.1 Os|LOC_Os01g38780.1 Os|LOC_Os01g38710.1 Os|LOC_Os01g38760.1
OrthoMCL275	Os|LOC_Os01g41950.1 Os|LOC_Os01g41970.1 Ta|TRAES3BF077600100CFD_c1 Ta|TRAES3BF077600110CFD_c1 Ta|TRAES3BF077600130CFD_c1 Bd|Bradi2g42910.1.p
OrthoMCL276	Os|LOC_Os01g71340.1 Os|LOC_Os01g71400.1 Os|LOC_Os01g71650.1 Ta|TRAES3BF043600090CFD_c1 Ta|TRAES3BF061600080CFD_c1 Bd|Bradi2g43056.1.p
OrthoMCL277	Os|LOC_Os01g71860.1 Os|LOC_Os01g71810.1 Os|LOC_Os01g71820.1 Os|LOC_Os01g71830.1 Ta|TRAES3BF089400020CFD_c1 Ta|TRAES3BF089500020CFD_c1
OrthoMCL278	Ta|TRAES3BF004500010CFD_c1 Ta|TRAES3BF006400010CFD_c1 Ta|TRAES3BF004500020CFD_c1 Ta|TRAES3BF006400020CFD_c1 Bd|Bradi2g01600.1.p Os|LOC_Os01g03130.1
OrthoMCL279	Ta|TRAES3BF016200100CFD_c1 Ta|TRAES3BF016200110CFD_c1 Ta|TRAES3BF059600080CFD_c1 Ta|TRAES3BF016200090CFD_c1 Bd|Bradi2g48540.1.p Os|LOC_Os01g32670.1
OrthoMCL280	Ta|TRAES3BF021600090CFD_c1 Ta|TRAES3BF144500010CFD_c1 Ta|TRAES3BF114600090CFD_c1 Ta|TRAES3BF041300030CFD_c1 Ta|TRAES3BF047500150CFD_c1 Ta|TRAES3BF048800040CFD_c1
OrthoMCL281	Ta|TRAES3BF035200140CFD_c1 Ta|TRAES3BF208400030CFD_c1 Ta|TRAES3BF208400040CFD_c1 Ta|TRAES3BF208400010CFD_c1 Bd|Bradi2g01781.1.p Os|LOC_Os01g25160.1
OrthoMCL282	Ta|TRAES3BF035300070CFD_c1 Ta|TRAES3BF035700030CFD_c1 Ta|TRAES3BF035300090CFD_c1 Ta|TRAES3BF035700050CFD_c1 Bd|Bradi2g00740.1.p Os|LOC_Os01g01870.1
OrthoMCL283	Ta|TRAES3BF036000010CFD_c1 Ta|TRAES3BF036000050CFD_c1 Ta|TRAES3BF036000100CFD_c1 Ta|TRAES3BF036000170CFD_c1 Ta|TRAES3BF036000200CFD_c1 Ta|TRAES3BF092900010CFD_c1
OrthoMCL284	Ta|TRAES3BF036000270CFD_c1 Ta|TRAES3BF061600130CFD_c1 Ta|TRAES3BF061600160CFD_c1 Ta|TRAES3BF061600170CFD_c1 Ta|TRAES3BF061700130CFD_c1 Ta|TRAES3BF061700140CFD_c1
OrthoMCL285	Ta|TRAES3BF043600010CFD_c1 Ta|TRAES3BF061600100CFD_c1 Ta|TRAES3BF061600120CFD_c1 Bd|Bradi2g60441.1.p Os|LOC_Os01g71350.1 Os|LOC_Os01g51570.1
OrthoMCL286	Ta|TRAES3BF050600030CFD_c1 Ta|TRAES3BF050800290CFD_c1 Ta|TRAES3BF050900060CFD_c1 Ta|TRAES3BF073700110CFD_c1 Ta|TRAES3BF068500050CFD_c1 Ta|TRAES3BF062500100CFD_c1
OrthoMCL287	Ta|TRAES3BF053100140CFD_c1 Ta|TRAES3BF061600140CFD_c1 Ta|TRAES3BF113200230CFD_c1 Ta|TRAES3BF113700020CFD_c1 Ta|TRAES3BF053100150CFD_c1 Bd|Bradi2g35007.1.p
OrthoMCL288	Ta|TRAES3BF053100320CFD_c1 Ta|TRAES3BF053100340CFD_c1 Ta|TRAES3BF053100330CFD_c1 Ta|TRAES3BF053200010CFD_c1 Bd|Bradi2g07070.1.p Os|LOC_Os01g11940.1
OrthoMCL289	Ta|TRAES3BF057600010CFD_c1 Ta|TRAES3BF057600020CFD_c1 Ta|TRAES3BF058100140CFD_c1 Ta|TRAES3BF058100130CFD_c1 Ta|TRAES3BF058100100CFD_c1 Ta|TRAES3BF058100090CFD_c1
OrthoMCL290	Ta|TRAES3BF060500230CFD_c1 Ta|TRAES3BF115100020CFD_c1 Ta|TRAES3BF115100040CFD_c1 Ta|TRAES3BF072600050CFD_c1 Ta|TRAES3BF115100030CFD_c1 Ta|TRAES3BF115100050CFD_c1
OrthoMCL291	Ta|TRAES3BF063600080CFD_c1 Ta|TRAES3BF063600160CFD_c1 Ta|TRAES3BF063600090CFD_c1 Bd|Bradi2g16700.1.p Bd|Bradi2g59390.1.p Os|LOC_Os01g42340.1
OrthoMCL292	Ta|TRAES3BF069600260CFD_c1 Ta|TRAES3BF069600270CFD_c1 Ta|TRAES3BF069600320CFD_c1 Ta|TRAES3BF069600280CFD_c1 Bd|Bradi2g60870.1.p Os|LOC_Os01g72290.1
OrthoMCL293	Ta|TRAES3BF072500110CFD_c1 Ta|TRAES3BF268900060CFD_c1 Ta|TRAES3BF081500110CFD_c1 Ta|TRAES3BF082100120CFD_c1 Ta|TRAES3BF268900030CFD_c1 Ta|TRAES3BF268900050CFD_c1
OrthoMCL294	Ta|TRAES3BF082800100CFD_c1 Ta|TRAES3BF082900030CFD_c1 Ta|TRAES3BF088600080CFD_c1 Ta|TRAES3BF035900160CFD_c1 Ta|TRAES3BF037900050CFD_c1 Bd|Bradi2g06381.1.p
OrthoMCL295	Ta|TRAES3BF086500050CFD_c1 Ta|TRAES3BF086500060CFD_c1 Ta|TRAES3BF181800010CFD_c1 Ta|TRAES3BF086600070CFD_c1 Bd|Bradi2g51930.1.p Os|LOC_Os01g57400.1
OrthoMCL296	Ta|TRAES3BF090400010CFD_c1 Ta|TRAES3BF102700040CFD_c1 Ta|TRAES3BF104000010CFD_c1 Bd|Bradi2g11031.1.p Bd|Bradi2g11040.1.p Os|LOC_Os01g18100.1
OrthoMCL297	Ta|TRAES3BF091400290CFD_c1 Ta|TRAES3BF102200100CFD_c1 Ta|TRAES3BF091400300CFD_c1 Bd|Bradi2g09095.2.p Bd|Bradi2g20470.2.p Os|LOC_Os01g32640.1
OrthoMCL298	Ta|TRAES3BF091600130CFD_c1 Ta|TRAES3BF091600160CFD_c1 Ta|TRAES3BF091600170CFD_c1 Ta|TRAES3BF091600200CFD_c1 Ta|TRAES3BF091600210CFD_c1 Ta|TRAES3BF091600230CFD_c1
OrthoMCL299	Ta|TRAES3BF092700090CFD_c1 Ta|TRAES3BF101300020CFD_c1 Ta|TRAES3BF108700010CFD_c1 Ta|TRAES3BF109800010CFD_c1 Bd|Bradi2g40420.1.p Os|LOC_Os01g34870.1
OrthoMCL300	Ta|TRAES3BF094400160CFD_c1 Ta|TRAES3BF094400180CFD_c1 Ta|TRAES3BF102600010CFD_c1 Ta|TRAES3BF094400170CFD_c1 Bd|Bradi2g53330.1.p Os|LOC_Os01g60170.1
OrthoMCL301	Ta|TRAES3BF153400010CFD_c1 Ta|TRAES3BF153400020CFD_c1 Ta|TRAES3BF153400040CFD_c1 Ta|TRAES3BF153400060CFD_c1 Ta|TRAES3BF153400050CFD_c1 Ta|TRAES3BF153400070CFD_c1
OrthoMCL302	Bd|Bradi2g24420.2.p Bd|Bradi2g26040.1.p Bd|Bradi2g25990.1.p Bd|Bradi2g26050.2.p Bd|Bradi2g26010.2.p Bd|Bradi2g26031.1.p
OrthoMCL303	Bd|Bradi2g34412.1.p Bd|Bradi2g35635.1.p Bd|Bradi2g35625.2.p Bd|Bradi2g35641.1.p Bd|Bradi2g35660.2.p Bd|Bradi2g35940.2.p
OrthoMCL304	Os|LOC_Os01g15080.1 Os|LOC_Os01g24160.1 Os|LOC_Os01g21730.1 Os|LOC_Os01g38200.1 Os|LOC_Os01g54760.1 Os|LOC_Os01g28670.1
OrthoMCL305	Ta|TRAES3BF008500040CFD_c1 Ta|TRAES3BF008500060CFD_c1 Ta|TRAES3BF008500070CFD_c1 Ta|TRAES3BF071200070CFD_c1 Ta|TRAES3BF071300150CFD_c1 Ta|TRAES3BF071200060CFD_c1
OrthoMCL306	Ta|TRAES3BF127900010CFD_c1 Ta|TRAES3BF127900070CFD_c1 Ta|TRAES3BF127900030CFD_c1 Ta|TRAES3BF127900060CFD_c1 Ta|TRAES3BF127900040CFD_c1 Ta|TRAES3BF127900050CFD_c1
OrthoMCL307	Bd|Bradi2g00052.1.p Bd|Bradi2g00456.1.p Ta|TRAES3BF010400270CFD_c1 Ta|TRAES3BF010600120CFD_c1 Ta|TRAES3BF079100050CFD_c1
OrthoMCL308	Bd|Bradi2g01460.1.p Bd|Bradi2g37950.1.p Bd|Bradi2g38130.1.p Bd|Bradi2g62720.1.p Os|LOC_Os01g74570.1
OrthoMCL309	Bd|Bradi2g02360.1.p Bd|Bradi2g51120.1.p Bd|Bradi2g51170.1.p Os|LOC_Os01g56380.1 Ta|TRAES3BF264800010CFD_c1
OrthoMCL310	Bd|Bradi2g02630.3.p Bd|Bradi2g02640.1.p Ta|TRAES3BF045700020CFD_c1 Ta|TRAES3BF093600220CFD_c1 Os|LOC_Os01g05540.1
OrthoMCL311	Bd|Bradi2g03340.1.p Bd|Bradi2g54580.1.p Os|LOC_Os01g05790.1 Os|LOC_Os01g62300.1 Ta|TRAES3BF099000060CFD_c1
OrthoMCL312	Bd|Bradi2g03380.1.p Bd|Bradi2g34240.1.p Bd|Bradi2g49912.1.p Os|LOC_Os01g54620.1 Ta|TRAES3BF028900030CFD_c1
OrthoMCL313	Bd|Bradi2g04025.1.p Bd|Bradi2g58622.2.p Ta|TRAES3BF074300050CFD_c1 Ta|TRAES3BF074300110CFD_c1 Ta|TRAES3BF075100060CFD_c1
OrthoMCL314	Bd|Bradi2g04197.2.p Bd|Bradi2g34430.1.p Os|LOC_Os01g07390.1 Ta|TRAES3BF274200060CFD_c1 Bd|Bradi2g31250.1.p
OrthoMCL315	Bd|Bradi2g04520.1.p Bd|Bradi2g04550.1.p Ta|TRAES3BF066200010CFD_c1 Ta|TRAES3BF066200020CFD_c1 Os|LOC_Os01g07790.1
OrthoMCL316	Bd|Bradi2g04622.1.p Bd|Bradi2g04631.1.p Bd|Bradi2g04628.1.p Os|LOC_Os01g07930.1 Ta|TRAES3BF002200030CFD_c1
OrthoMCL317	Bd|Bradi2g05042.1.p Bd|Bradi2g05050.1.p Ta|TRAES3BF054800020CFD_c1 Ta|TRAES3BF054800040CFD_c1 Os|LOC_Os01g08440.1
OrthoMCL318	Bd|Bradi2g05530.1.p Bd|Bradi2g20200.1.p Bd|Bradi2g33530.2.p Os|LOC_Os01g09200.1 Ta|TRAES3BF053800030CFD_c1
OrthoMCL319	Bd|Bradi2g06467.2.p Bd|Bradi2g32640.1.p Ta|TRAES3BF025700090CFD_c1 Ta|TRAES3BF025800030CFD_c1 Os|LOC_Os01g10820.1
OrthoMCL320	Bd|Bradi2g06950.2.p Bd|Bradi2g06970.2.p Ta|TRAES3BF020300020CFD_c1 Ta|TRAES3BF020300040CFD_c1 Os|LOC_Os01g11650.2
OrthoMCL321	Bd|Bradi2g07890.5.p Bd|Bradi2g40046.1.p Ta|TRAES3BF113800010CFD_c1 Ta|TRAES3BF114000080CFD_c1 Os|LOC_Os01g13200.1
OrthoMCL322	Bd|Bradi2g08700.1.p Bd|Bradi2g45420.1.p Os|LOC_Os01g14580.1 Os|LOC_Os01g46610.1 Ta|TRAES3BF051600040CFD_c1
OrthoMCL323	Bd|Bradi2g08701.2.p Bd|Bradi2g08707.1.p Os|LOC_Os01g14550.1 Os|LOC_Os01g14590.1 Ta|TRAES3BF051600050CFD_c1
OrthoMCL324	Bd|Bradi2g08960.1.p Bd|Bradi2g35050.3.p Os|LOC_Os01g14950.1 Os|LOC_Os01g24060.1 Ta|TRAES3BF077900050CFD_c1
OrthoMCL325	Bd|Bradi2g09231.1.p Bd|Bradi2g09240.1.p Ta|TRAES3BF077600050CFD_c1 Ta|TRAES3BF118400060CFD_c1 Os|LOC_Os01g34860.1
OrthoMCL326	Bd|Bradi2g10294.1.p Bd|Bradi2g27782.1.p Ta|TRAES3BF008400020CFD_c1 Ta|TRAES3BF008400030CFD_c1 Os|LOC_Os01g36294.1
OrthoMCL327	Bd|Bradi2g10762.1.p Bd|Bradi2g55850.2.p Bd|Bradi2g56430.1.p Bd|Bradi2g56435.1.p Os|LOC_Os01g21144.1
OrthoMCL328	Bd|Bradi2g10830.1.p Bd|Bradi2g52860.1.p Ta|TRAES3BF003000030CFD_c1 Ta|TRAES3BF027700210CFD_c1 Os|LOC_Os01g17260.1
OrthoMCL329	Bd|Bradi2g11230.1.p Bd|Bradi2g12130.1.p Bd|Bradi2g36980.2.p Os|LOC_Os01g21970.1 Ta|TRAES3BF011400020CFD_c1
OrthoMCL330	Bd|Bradi2g11960.1.p Bd|Bradi2g27870.4.p Bd|Bradi2g54380.1.p Os|LOC_Os01g21320.1 Ta|TRAES3BF117500020CFD_c1
OrthoMCL331	Bd|Bradi2g12180.1.p Bd|Bradi2g12192.1.p Ta|TRAES3BF089600110CFD_c1 Ta|TRAES3BF089800050CFD_c1 Os|LOC_Os01g22336.1
OrthoMCL332	Bd|Bradi2g12323.1.p Bd|Bradi2g12326.1.p Bd|Bradi2g12405.1.p Bd|Bradi2g28050.1.p Ta|TRAES3BF089500110CFD_c1
OrthoMCL333	Bd|Bradi2g12550.1.p Bd|Bradi2g13590.1.p Os|LOC_Os01g23640.1 Os|LOC_Os01g31470.1 Ta|TRAES3BF049600020CFD_c1
OrthoMCL334	Bd|Bradi2g12710.3.p Bd|Bradi2g35167.2.p Bd|Bradi2g44040.1.p Os|LOC_Os01g43580.1 Ta|TRAES3BF088200010CFD_c1
OrthoMCL335	Bd|Bradi2g13087.1.p Bd|Bradi2g20990.1.p Os|LOC_Os01g58020.1 Ta|TRAES3BF007300110CFD_c1 Ta|TRAES3BF007300100CFD_c1
OrthoMCL336	Bd|Bradi2g14440.1.p Bd|Bradi2g32134.1.p Bd|Bradi2g42050.1.p Ta|TRAES3BF267200050CFD_c1 Os|LOC_Os01g40320.1
OrthoMCL337	Bd|Bradi2g15790.1.p Bd|Bradi2g45330.1.p Ta|TRAES3BF032700120CFD_c1 Ta|TRAES3BF082100090CFD_c1 Os|LOC_Os01g46380.1
OrthoMCL338	Bd|Bradi2g16447.1.p Bd|Bradi2g16460.2.p Bd|Bradi2g16467.1.p Ta|TRAES3BF002700030CFD_c1 Ta|TRAES3BF003100100CFD_c1
OrthoMCL339	Bd|Bradi2g17140.3.p Bd|Bradi2g24252.1.p Bd|Bradi2g25652.1.p Bd|Bradi2g62121.1.p Bd|Bradi2g22571.1.p
OrthoMCL340	Bd|Bradi2g17507.1.p Bd|Bradi2g46957.1.p Ta|TRAES3BF011100050CFD_c1 Ta|TRAES3BF011500010CFD_c1 Os|LOC_Os01g49470.2
OrthoMCL341	Bd|Bradi2g17520.1.p Bd|Bradi2g47000.2.p Bd|Bradi2g47060.1.p Ta|TRAES3BF011100080CFD_c1 Os|LOC_Os01g49580.1
OrthoMCL342	Bd|Bradi2g18410.1.p Bd|Bradi2g24080.1.p Bd|Bradi2g27720.1.p Os|LOC_Os01g64640.1 Ta|TRAES3BF059200040CFD_c1
OrthoMCL343	Bd|Bradi2g19710.1.p Bd|Bradi2g49870.1.p Os|LOC_Os01g53000.1 Os|LOC_Os01g54560.3 Ta|TRAES3BF029100020CFD_c1
OrthoMCL344	Bd|Bradi2g19830.2.p Bd|Bradi2g19842.1.p Bd|Bradi2g19857.1.p Bd|Bradi2g19850.1.p Bd|Bradi2g39511.1.p
OrthoMCL345	Bd|Bradi2g20141.1.p Bd|Bradi2g50967.1.p Ta|TRAES3BF092700060CFD_c1 Ta|TRAES3BF108600010CFD_c1 Os|LOC_Os01g56130.1
OrthoMCL346	Bd|Bradi2g23550.2.p Bd|Bradi2g54980.1.p Ta|TRAES3BF050200040CFD_c1 Ta|TRAES3BF050300050CFD_c1 Os|LOC_Os01g62990.1
OrthoMCL347	Bd|Bradi2g23720.1.p Bd|Bradi2g51280.1.p Ta|TRAES3BF074800100CFD_c1 Ta|TRAES3BF077600040CFD_c1 Os|LOC_Os01g56510.1
OrthoMCL348	Bd|Bradi2g24300.2.p Bd|Bradi2g56330.1.p Ta|TRAES3BF079800060CFD_c1 Ta|TRAES3BF079900050CFD_c1 Os|LOC_Os01g65090.2
OrthoMCL349	Bd|Bradi2g24430.3.p Bd|Bradi2g24440.1.p Bd|Bradi2g56530.2.p Os|LOC_Os01g65380.1 Ta|TRAES3BF043700170CFD_c1
OrthoMCL350	Bd|Bradi2g24737.1.p Bd|Bradi2g56810.1.p Ta|TRAES3BF044200180CFD_c1 Ta|TRAES3BF104300010CFD_c1 Os|LOC_Os01g65780.3
OrthoMCL351	Bd|Bradi2g24910.1.p Bd|Bradi2g56970.3.p Ta|TRAES3BF021600170CFD_c1 Ta|TRAES3BF021600180CFD_c1 Os|LOC_Os01g66010.1
OrthoMCL352	Bd|Bradi2g25310.3.p Bd|Bradi2g37460.1.p Bd|Bradi2g57420.1.p Os|LOC_Os01g66700.1 Ta|TRAES3BF032000090CFD_c1
OrthoMCL353	Bd|Bradi2g25372.3.p Bd|Bradi2g25374.1.p Bd|Bradi2g25837.1.p Ta|TRAES3BF089000130CFD_c1 Ta|TRAES3BF155100020CFD_c1
OrthoMCL354	Bd|Bradi2g26180.1.p Bd|Bradi2g39230.2.p Bd|Bradi2g40490.5.p Os|LOC_Os01g35050.4 Ta|TRAES3BF280400010CFD_c1
OrthoMCL355	Bd|Bradi2g26320.1.p Bd|Bradi2g38695.1.p Bd|Bradi2g62515.1.p Os|LOC_Os01g74440.1 Ta|TRAES3BF106100060CFD_c1
OrthoMCL356	Bd|Bradi2g31510.1.p Bd|Bradi2g53470.1.p Ta|TRAES3BF006600010CFD_c1 Ta|TRAES3BF089200070CFD_c1 Os|LOC_Os01g60450.1
OrthoMCL357	Bd|Bradi2g35467.1.p Bd|Bradi2g60910.2.p Ta|TRAES3BF039400020CFD_c1 Ta|TRAES3BF039600030CFD_c1 Ta|TRAES3BF156000070CFD_c1
OrthoMCL358	Bd|Bradi2g36067.1.p Bd|Bradi2g36080.1.p Bd|Bradi2g36100.2.p Bd|Bradi2g36095.1.p Bd|Bradi2g36090.1.p
OrthoMCL359	Bd|Bradi2g37630.1.p Bd|Bradi2g54300.1.p Ta|TRAES3BF010400450CFD_c1 Ta|TRAES3BF117700020CFD_c1 Os|LOC_Os01g61940.1
OrthoMCL360	Bd|Bradi2g38490.2.p Bd|Bradi2g45460.1.p Os|LOC_Os01g46750.4 Os|LOC_Os01g48910.3 Ta|TRAES3BF051200130CFD_c1
OrthoMCL361	Bd|Bradi2g40747.4.p Bd|Bradi2g52490.1.p Ta|TRAES3BF013000010CFD_c1 Ta|TRAES3BF278000030CFD_c1 Os|LOC_Os01g36840.1
OrthoMCL362	Bd|Bradi2g41780.1.p Bd|Bradi2g41807.2.p Ta|TRAES3BF016000030CFD_c1 Ta|TRAES3BF016100010CFD_c1 Os|LOC_Os01g39790.1
OrthoMCL363	Bd|Bradi2g41930.2.p Bd|Bradi2g60230.3.p Bd|Bradi2g60260.3.p Bd|Bradi2g60250.1.p Os|LOC_Os01g71114.1
OrthoMCL364	Bd|Bradi2g42360.1.p Bd|Bradi2g42380.1.p Os|LOC_Os01g40860.1 Os|LOC_Os01g40870.1 Ta|TRAES3BF066400020CFD_c1
OrthoMCL365	Bd|Bradi2g42730.1.p Bd|Bradi2g45840.1.p Os|LOC_Os01g41720.1 Ta|TRAES3BF053300010CFD_c1 Os|LOC_Os01g47460.2
OrthoMCL366	Bd|Bradi2g43510.1.p Bd|Bradi2g43520.1.p Os|LOC_Os01g42870.1 Os|LOC_Os01g42880.1 Ta|TRAES3BF046400010CFD_c1
OrthoMCL367	Bd|Bradi2g47014.1.p Bd|Bradi2g47050.1.p Os|LOC_Os01g49529.4 Os|LOC_Os01g49614.3 Ta|TRAES3BF011100100CFD_c1
OrthoMCL368	Bd|Bradi2g48480.2.p Bd|Bradi2g48487.1.p Os|LOC_Os01g52290.1 Os|LOC_Os01g52280.1 Ta|TRAES3BF016200180CFD_c1
OrthoMCL369	Bd|Bradi2g49230.1.p Bd|Bradi2g55398.1.p Bd|Bradi2g53490.1.p Os|LOC_Os01g05330.1 Os|LOC_Os01g70480.1
OrthoMCL370	Bd|Bradi2g50130.4.p Bd|Bradi2g50136.1.p Ta|TRAES3BF062500070CFD_c1 Os|LOC_Os01g55020.5 Os|LOC_Os01g13720.1
OrthoMCL371	Bd|Bradi2g51705.1.p Bd|Bradi2g51711.3.p Os|LOC_Os01g57073.1 Os|LOC_Os01g57082.1 Ta|TRAES3BF060000060CFD_c1
OrthoMCL372	Bd|Bradi2g52227.1.p Bd|Bradi2g54670.3.p Ta|TRAES3BF090100150CFD_c1 Ta|TRAES3BF108400020CFD_c1 Os|LOC_Os01g62460.3
OrthoMCL373	Bd|Bradi2g58570.1.p Bd|Bradi2g58580.1.p Ta|TRAES3BF068500130CFD_c1 Ta|TRAES3BF068500140CFD_c1 Os|LOC_Os01g68630.1
OrthoMCL374	Bd|Bradi2g58994.1.p Bd|Bradi2g59001.2.p Bd|Bradi2g59010.1.p Os|LOC_Os01g69190.1 Ta|TRAES3BF024300220CFD_c1
OrthoMCL375	Bd|Bradi2g60197.1.p Bd|Bradi2g60210.1.p Ta|TRAES3BF012400020CFD_c1 Ta|TRAES3BF012400030CFD_c1 Os|LOC_Os01g71090.1
OrthoMCL376	Bd|Bradi2g61197.1.p Bd|Bradi2g61205.2.p Bd|Bradi2g61276.1.p Ta|TRAES3BF014700070CFD_c1 Ta|TRAES3BF092000260CFD_c1
OrthoMCL377	Os|LOC_Os01g01470.1 Os|LOC_Os01g29840.1 Ta|TRAES3BF020100120CFD_c1 Ta|TRAES3BF020100130CFD_c1 Bd|Bradi2g03448.1.p
OrthoMCL378	Os|LOC_Os01g05350.1 Os|LOC_Os01g05410.1 Os|LOC_Os01g05360.1 Bd|Bradi2g03000.2.p Ta|TRAES3BF032800020CFD_c1
OrthoMCL379	Os|LOC_Os01g05720.1 Os|LOC_Os01g05744.1 Bd|Bradi2g03320.1.p Bd|Bradi2g62370.1.p Ta|TRAES3BF266400020CFD_c1
OrthoMCL380	Os|LOC_Os01g05810.1 Os|LOC_Os01g05820.1 Ta|TRAES3BF012500080CFD_c1 Ta|TRAES3BF012500120CFD_c1 Bd|Bradi2g03357.2.p
OrthoMCL381	Os|LOC_Os01g06130.2 Os|LOC_Os01g06140.1 Os|LOC_Os01g06150.1 Bd|Bradi2g00450.1.p Ta|TRAES3BF068500090CFD_c1
OrthoMCL382	Os|LOC_Os01g08610.1 Os|LOC_Os01g18920.1 Ta|TRAES3BF173800010CFD_c1 Ta|TRAES3BF175400040CFD_c1 Bd|Bradi2g17187.1.p
OrthoMCL383	Os|LOC_Os01g09900.1 Os|LOC_Os01g09930.1 Os|LOC_Os01g09990.1 Bd|Bradi2g05950.2.p Ta|TRAES3BF075700010CFD_c1
OrthoMCL384	Os|LOC_Os01g10900.1 Os|LOC_Os01g48390.1 Ta|TRAES3BF073600010CFD_c1 Ta|TRAES3BF098500050CFD_c1 Bd|Bradi2g46370.3.p
OrthoMCL385	Os|LOC_Os01g19280.1 Os|LOC_Os01g56740.1 Os|LOC_Os01g56750.1 Os|LOC_Os01g56710.1 Bd|Bradi2g17646.1.p
OrthoMCL386	Os|LOC_Os01g24340.1 Os|LOC_Os01g24490.1 Ta|TRAES3BF053100250CFD_c1 Ta|TRAES3BF053100260CFD_c1 Ta|TRAES3BF053100360CFD_c1
OrthoMCL387	Os|LOC_Os01g24350.1 Os|LOC_Os01g24500.1 Os|LOC_Os01g24420.1 Ta|TRAES3BF053100240CFD_c1 Ta|TRAES3BF053100370CFD_c1
OrthoMCL388	Os|LOC_Os01g26210.1 Os|LOC_Os01g26300.1 Bd|Bradi2g60530.1.p Ta|TRAES3BF091400140CFD_c1 Ta|TRAES3BF169000060CFD_c1
OrthoMCL389	Os|LOC_Os01g40410.1 Os|LOC_Os01g41400.1 Os|LOC_Os01g41420.1 Bd|Bradi2g42620.1.p Ta|TRAES3BF018900060CFD_c1
OrthoMCL390	Os|LOC_Os01g40740.1 Os|LOC_Os01g40750.1 Ta|TRAES3BF090400080CFD_c1 Ta|TRAES3BF098500010CFD_c1 Bd|Bradi2g41864.1.p
OrthoMCL391	Os|LOC_Os01g40840.1 Os|LOC_Os01g62080.1 Bd|Bradi2g11640.3.p Bd|Bradi2g42320.1.p Ta|TRAES3BF117900040CFD_c1
OrthoMCL392	Os|LOC_Os01g47256.4 Os|LOC_Os01g66730.2 Ta|TRAES3BF029400020CFD_c1 Ta|TRAES3BF030000040CFD_c1 Bd|Bradi2g45690.1.p
OrthoMCL393	Os|LOC_Os01g50530.1 Os|LOC_Os01g50580.1 Os|LOC_Os01g50590.1 Os|LOC_Os01g50520.1 Os|LOC_Os01g50570.1
OrthoMCL394	Os|LOC_Os01g51470.1 Os|LOC_Os01g51520.1 Ta|TRAES3BF092100060CFD_c1 Ta|TRAES3BF092100080CFD_c1 Ta|TRAES3BF111300010CFD_c1
OrthoMCL395	Os|LOC_Os01g60670.1 Os|LOC_Os01g72700.1 Bd|Bradi2g53540.1.p Ta|TRAES3BF001400010CFD_c1 Bd|Bradi2g61247.1.p
OrthoMCL396	Os|LOC_Os01g62860.1 Os|LOC_Os01g62870.1 Ta|TRAES3BF030100050CFD_c1 Ta|TRAES3BF065800050CFD_c1 Bd|Bradi2g54890.1.p
OrthoMCL397	Os|LOC_Os01g65680.1 Os|LOC_Os01g65690.1 Bd|Bradi2g56780.2.p Bd|Bradi2g56786.1.p Ta|TRAES3BF098400070CFD_c1
OrthoMCL398	Os|LOC_Os01g67530.1 Os|LOC_Os01g67540.1 Ta|TRAES3BF091800070CFD_c1 Ta|TRAES3BF091800080CFD_c1 Bd|Bradi2g57860.1.p
OrthoMCL399	Os|LOC_Os01g70280.1 Os|LOC_Os01g70290.1 Ta|TRAES3BF009700060CFD_c1 Ta|TRAES3BF061400060CFD_c1 Ta|TRAES3BF061400090CFD_c1
OrthoMCL400	Os|LOC_Os01g70360.1 Os|LOC_Os01g70370.1 Os|LOC_Os01g70380.1 Bd|Bradi2g59530.1.p Ta|TRAES3BF010800080CFD_c1
OrthoMCL401	Os|LOC_Os01g71140.1 Os|LOC_Os01g71160.1 Bd|Bradi2g27290.1.p Os|LOC_Os01g71130.1 Ta|TRAES3BF012400010CFD_c1
OrthoMCL402	Os|LOC_Os01g72630.1 Os|LOC_Os01g73005.1 Ta|TRAES3BF114300040CFD_c1 Ta|TRAES3BF168900060CFD_c1 Bd|Bradi2g19106.1.p
OrthoMCL403	Ta|TRAES3BF004200050CFD_c1 Ta|TRAES3BF012700030CFD_c1 Bd|Bradi2g19100.1.p Bd|Bradi2g49057.1.p Os|LOC_Os01g53330.1
OrthoMCL404	Ta|TRAES3BF005200010CFD_c1 Ta|TRAES3BF058100020CFD_c1 Ta|TRAES3BF058200040CFD_c1 Bd|Bradi2g49010.3.p Os|LOC_Os01g53250.1
OrthoMCL405	Ta|TRAES3BF007300130CFD_c1 Ta|TRAES3BF050800200CFD_c1 Ta|TRAES3BF097100020CFD_c1 Ta|TRAES3BF110200020CFD_c1 Bd|Bradi2g13081.1.p
OrthoMCL406	Ta|TRAES3BF007900040CFD_c1 Ta|TRAES3BF007900050CFD_c1 Ta|TRAES3BF008200010CFD_c1 Bd|Bradi2g46850.2.p Os|LOC_Os01g49310.2
OrthoMCL407	Ta|TRAES3BF010100040CFD_c1 Ta|TRAES3BF010200050CFD_c1 Ta|TRAES3BF010200070CFD_c1 Ta|TRAES3BF010200060CFD_c1 Os|LOC_Os01g33810.1
OrthoMCL408	Ta|TRAES3BF010400310CFD_c1 Ta|TRAES3BF010600080CFD_c1 Ta|TRAES3BF010400320CFD_c1 Bd|Bradi2g02350.1.p Os|LOC_Os01g04350.1
OrthoMCL409	Ta|TRAES3BF012400040CFD_c1 Ta|TRAES3BF012400050CFD_c1 Ta|TRAES3BF012400060CFD_c1 Bd|Bradi2g60190.1.p Os|LOC_Os01g71080.1
OrthoMCL410	Ta|TRAES3BF014700100CFD_c1 Ta|TRAES3BF015100010CFD_c1 Ta|TRAES3BF014700120CFD_c1 Ta|TRAES3BF110400050CFD_c1 Ta|TRAES3BF110400040CFD_c1
OrthoMCL411	Ta|TRAES3BF015500010CFD_c1 Ta|TRAES3BF021800220CFD_c1 Ta|TRAES3BF022500010CFD_c1 Bd|Bradi2g04680.3.p Os|LOC_Os01g09384.1
OrthoMCL412	Ta|TRAES3BF017500030CFD_c1 Ta|TRAES3BF017500040CFD_c1 Ta|TRAES3BF017600010CFD_c1 Bd|Bradi2g07970.3.p Os|LOC_Os01g13280.1
OrthoMCL413	Ta|TRAES3BF021600260CFD_c1 Ta|TRAES3BF021600310CFD_c1 Ta|TRAES3BF136700080CFD_c1 Ta|TRAES3BF021600300CFD_c1 Ta|TRAES3BF021600290CFD_c1
OrthoMCL414	Ta|TRAES3BF023400040CFD_c1 Ta|TRAES3BF049600010CFD_c1 Ta|TRAES3BF105800020CFD_c1 Ta|TRAES3BF105800040CFD_c1 Bd|Bradi2g00800.1.p
OrthoMCL415	Ta|TRAES3BF024700130CFD_c1 Ta|TRAES3BF024900010CFD_c1 Ta|TRAES3BF032200040CFD_c1 Ta|TRAES3BF032700130CFD_c1 Bd|Bradi2g08300.1.p
OrthoMCL416	Ta|TRAES3BF026100010CFD_c1 Ta|TRAES3BF026200150CFD_c1 Ta|TRAES3BF072600020CFD_c1 Bd|Bradi2g44550.1.p Os|LOC_Os01g44960.1
OrthoMCL417	Ta|TRAES3BF027700180CFD_c1 Ta|TRAES3BF027800030CFD_c1 Bd|Bradi2g10820.1.p Os|LOC_Os01g17250.1 Bd|Bradi2g52890.1.p
OrthoMCL418	Ta|TRAES3BF028700030CFD_c1 Ta|TRAES3BF060400260CFD_c1 Ta|TRAES3BF060400230CFD_c1 Ta|TRAES3BF060400220CFD_c1 Ta|TRAES3BF034200080CFD_c1
OrthoMCL419	Ta|TRAES3BF030100110CFD_c1 Ta|TRAES3BF030300020CFD_c1 Ta|TRAES3BF030400090CFD_c1 Ta|TRAES3BF279500010CFD_c1 Ta|TRAES3BF057900080CFD_c1
OrthoMCL420	Ta|TRAES3BF031900040CFD_c1 Ta|TRAES3BF031900050CFD_c1 Bd|Bradi2g45940.1.p Os|LOC_Os01g47610.1 Bd|Bradi2g45950.1.p
OrthoMCL421	Ta|TRAES3BF032000030CFD_c1 Ta|TRAES3BF032000050CFD_c1 Ta|TRAES3BF032000040CFD_c1 Bd|Bradi2g59670.1.p Os|LOC_Os01g70525.1
OrthoMCL422	Ta|TRAES3BF033500030CFD_c1 Ta|TRAES3BF033500040CFD_c1 Ta|TRAES3BF079100090CFD_c1 Bd|Bradi2g03180.1.p Os|LOC_Os01g05500.2
OrthoMCL423	Ta|TRAES3BF035900070CFD_c1 Ta|TRAES3BF035900190CFD_c1 Ta|TRAES3BF035900140CFD_c1 Bd|Bradi2g41235.1.p Os|LOC_Os01g33370.1
OrthoMCL424	Ta|TRAES3BF038800010CFD_c1 Ta|TRAES3BF087100020CFD_c1 Bd|Bradi2g07320.1.p Os|LOC_Os01g11660.1 Ta|TRAES3BF020300010CFD_c1
OrthoMCL425	Ta|TRAES3BF041600020CFD_c1 Ta|TRAES3BF041600030CFD_c1 Ta|TRAES3BF091600050CFD_c1 Ta|TRAES3BF091600060CFD_c1 Bd|Bradi2g33570.2.p
OrthoMCL426	Ta|TRAES3BF042800100CFD_c1 Ta|TRAES3BF280200040CFD_c1 Ta|TRAES3BF136600030CFD_c1 Ta|TRAES3BF280200020CFD_c1 Ta|TRAES3BF115000180CFD_c1
OrthoMCL427	Ta|TRAES3BF042900010CFD_c1 Ta|TRAES3BF043000010CFD_c1 Ta|TRAES3BF043000020CFD_c1 Bd|Bradi2g42932.1.p Os|LOC_Os01g42010.1
OrthoMCL428	Ta|TRAES3BF044000080CFD_c1 Ta|TRAES3BF044000090CFD_c1 Ta|TRAES3BF044000100CFD_c1 Bd|Bradi2g58091.1.p Os|LOC_Os01g67950.1
OrthoMCL429	Ta|TRAES3BF045200020CFD_c1 Ta|TRAES3BF045400020CFD_c1 Ta|TRAES3BF091600250CFD_c1 Bd|Bradi2g58860.1.p Os|LOC_Os01g69030.4
OrthoMCL430	Ta|TRAES3BF045500100CFD_c1 Ta|TRAES3BF045500150CFD_c1 Ta|TRAES3BF045500170CFD_c1 Ta|TRAES3BF045500120CFD_c1 Ta|TRAES3BF045500190CFD_c1
OrthoMCL431	Ta|TRAES3BF045500270CFD_c1 Ta|TRAES3BF045500280CFD_c1 Ta|TRAES3BF068700090CFD_c1 Bd|Bradi2g41270.1.p Os|LOC_Os01g37910.1
OrthoMCL432	Ta|TRAES3BF045500290CFD_c1 Ta|TRAES3BF113100030CFD_c1 Ta|TRAES3BF113100020CFD_c1 Ta|TRAES3BF113100040CFD_c1 Bd|Bradi2g43735.1.p
OrthoMCL433	Ta|TRAES3BF045600060CFD_c1 Ta|TRAES3BF067800120CFD_c1 Ta|TRAES3BF068000020CFD_c1 Bd|Bradi2g43020.3.p Os|LOC_Os01g24680.1
OrthoMCL434	Ta|TRAES3BF046900010CFD_c1 Ta|TRAES3BF047300030CFD_c1 Ta|TRAES3BF047300040CFD_c1 Ta|TRAES3BF047300050CFD_c1 Bd|Bradi2g06510.2.p
OrthoMCL435	Ta|TRAES3BF048700030CFD_c1 Ta|TRAES3BF048800090CFD_c1 Ta|TRAES3BF275200010CFD_c1 Bd|Bradi2g58210.1.p Os|LOC_Os01g68070.1
OrthoMCL436	Ta|TRAES3BF050600010CFD_c1 Ta|TRAES3BF050800310CFD_c1 Ta|TRAES3BF050800330CFD_c1 Ta|TRAES3BF050800340CFD_c1 Ta|TRAES3BF050800350CFD_c1
OrthoMCL437	Ta|TRAES3BF052200010CFD_c1 Ta|TRAES3BF052200020CFD_c1 Ta|TRAES3BF168400300CFD_c1 Ta|TRAES3BF052200030CFD_c1 Os|LOC_Os01g60920.1
OrthoMCL438	Ta|TRAES3BF053500050CFD_c1 Ta|TRAES3BF053500060CFD_c1 Ta|TRAES3BF053500110CFD_c1 Ta|TRAES3BF053500080CFD_c1 Bd|Bradi2g42260.1.p
OrthoMCL439	Ta|TRAES3BF053500150CFD_c1 Ta|TRAES3BF060500260CFD_c1 Ta|TRAES3BF060500290CFD_c1 Ta|TRAES3BF060500270CFD_c1 Ta|TRAES3BF060500250CFD_c1
OrthoMCL440	Ta|TRAES3BF054500010CFD_c1 Ta|TRAES3BF086300010CFD_c1 Bd|Bradi2g14070.2.p Bd|Bradi2g40147.2.p Os|LOC_Os01g34330.1
OrthoMCL441	Ta|TRAES3BF060500130CFD_c1 Ta|TRAES3BF061200040CFD_c1 Ta|TRAES3BF061500030CFD_c1 Bd|Bradi2g00950.1.p Os|LOC_Os01g02080.1
OrthoMCL442	Ta|TRAES3BF064800150CFD_c1 Ta|TRAES3BF065200010CFD_c1 Ta|TRAES3BF065900010CFD_c1 Bd|Bradi2g34540.1.p Os|LOC_Os01g07150.1
OrthoMCL443	Ta|TRAES3BF068600040CFD_c1 Ta|TRAES3BF082800020CFD_c1 Ta|TRAES3BF144700010CFD_c1 Ta|TRAES3BF082800050CFD_c1 Ta|TRAES3BF082800010CFD_c1
OrthoMCL444	Ta|TRAES3BF069600200CFD_c1 Ta|TRAES3BF118000070CFD_c1 Bd|Bradi2g59310.1.p Os|LOC_Os01g70080.1 Ta|TRAES3BF053500100CFD_c1
OrthoMCL445	Ta|TRAES3BF072300070CFD_c1 Ta|TRAES3BF072500020CFD_c1 Ta|TRAES3BF072500040CFD_c1 Bd|Bradi2g09600.1.p Os|LOC_Os01g73220.1
OrthoMCL446	Ta|TRAES3BF072300170CFD_c1 Ta|TRAES3BF072300200CFD_c1 Ta|TRAES3BF072300190CFD_c1 Ta|TRAES3BF072300180CFD_c1 Bd|Bradi2g61590.1.p
OrthoMCL447	Ta|TRAES3BF073300190CFD_c1 Ta|TRAES3BF073500020CFD_c1 Bd|Bradi2g43110.1.p Os|LOC_Os01g42294.1 Ta|TRAES3BF086700010CFD_c1
OrthoMCL448	Ta|TRAES3BF074100030CFD_c1 Ta|TRAES3BF074800110CFD_c1 Ta|TRAES3BF074900030CFD_c1 Bd|Bradi2g51300.1.p Os|LOC_Os01g56520.1
OrthoMCL449	Ta|TRAES3BF075800040CFD_c1 Ta|TRAES3BF088600010CFD_c1 Ta|TRAES3BF088500040CFD_c1 Ta|TRAES3BF088500030CFD_c1 Ta|TRAES3BF088500020CFD_c1
OrthoMCL450	Ta|TRAES3BF082600050CFD_c1 Ta|TRAES3BF278600010CFD_c1 Ta|TRAES3BF082600080CFD_c1 Ta|TRAES3BF279000190CFD_c1 Ta|TRAES3BF086400030CFD_c1
OrthoMCL451	Ta|TRAES3BF089000050CFD_c1 Ta|TRAES3BF089000070CFD_c1 Ta|TRAES3BF089000090CFD_c1 Ta|TRAES3BF089000060CFD_c1 Os|LOC_Os01g72120.1
OrthoMCL452	Ta|TRAES3BF090400040CFD_c1 Ta|TRAES3BF102700010CFD_c1 Ta|TRAES3BF104000040CFD_c1 Bd|Bradi2g09876.1.p Os|LOC_Os01g16140.1
OrthoMCL453	Ta|TRAES3BF090800010CFD_c1 Ta|TRAES3BF106100050CFD_c1 Ta|TRAES3BF107700040CFD_c1 Bd|Bradi2g10146.1.p Os|LOC_Os01g16430.1
OrthoMCL454	Ta|TRAES3BF090800020CFD_c1 Ta|TRAES3BF106100040CFD_c1 Ta|TRAES3BF107700030CFD_c1 Bd|Bradi2g10117.2.p Os|LOC_Os01g16354.1
OrthoMCL455	Ta|TRAES3BF091100080CFD_c1 Ta|TRAES3BF091100180CFD_c1 Ta|TRAES3BF091100140CFD_c1 Bd|Bradi2g58835.1.p Os|LOC_Os01g68960.1
OrthoMCL456	Ta|TRAES3BF091100130CFD_c1 Ta|TRAES3BF091100170CFD_c1 Ta|TRAES3BF128300010CFD_c1 Bd|Bradi2g08220.2.p Os|LOC_Os01g42610.1
OrthoMCL457	Ta|TRAES3BF093200170CFD_c1 Ta|TRAES3BF093200200CFD_c1 Ta|TRAES3BF100000040CFD_c1 Ta|TRAES3BF111700110CFD_c1 Os|LOC_Os01g32364.1
OrthoMCL458	Ta|TRAES3BF094600010CFD_c1 Ta|TRAES3BF095600020CFD_c1 Ta|TRAES3BF105800110CFD_c1 Bd|Bradi2g58130.2.p Os|LOC_Os01g67970.1
OrthoMCL459	Ta|TRAES3BF094600020CFD_c1 Ta|TRAES3BF095600010CFD_c1 Ta|TRAES3BF105800120CFD_c1 Bd|Bradi2g58140.1.p Os|LOC_Os01g67960.1
OrthoMCL460	Ta|TRAES3BF110300110CFD_c1 Ta|TRAES3BF110300130CFD_c1 Ta|TRAES3BF110300120CFD_c1 Bd|Bradi2g50950.1.p Os|LOC_Os01g56080.1
OrthoMCL461	Ta|TRAES3BF113200030CFD_c1 Ta|TRAES3BF113500040CFD_c1 Ta|TRAES3BF113500050CFD_c1 Ta|TRAES3BF113200060CFD_c1 Ta|TRAES3BF113200150CFD_c1
OrthoMCL462	Ta|TRAES3BF116200360CFD_c1 Ta|TRAES3BF116200380CFD_c1 Ta|TRAES3BF116200400CFD_c1 Bd|Bradi2g60010.1.p Os|LOC_Os01g70860.1
OrthoMCL463	Ta|TRAES3BF128500070CFD_c1 Ta|TRAES3BF128500080CFD_c1 Ta|TRAES3BF128500100CFD_c1 Bd|Bradi2g49320.2.p Os|LOC_Os01g53730.1
OrthoMCL464	Bd|Bradi2g00956.1.p Bd|Bradi2g48413.1.p Bd|Bradi2g06302.1.p Bd|Bradi2g06304.1.p Bd|Bradi2g02826.1.p
OrthoMCL465	Bd|Bradi2g04624.1.p Bd|Bradi2g47343.1.p Bd|Bradi2g06781.1.p Bd|Bradi2g62595.1.p Bd|Bradi2g11946.1.p
OrthoMCL466	Bd|Bradi2g33221.1.p Bd|Bradi2g55316.1.p Bd|Bradi2g52005.1.p Bd|Bradi2g41307.1.p Bd|Bradi2g53335.1.p
OrthoMCL467	Os|LOC_Os01g15240.1 Os|LOC_Os01g60710.1 Os|LOC_Os01g23940.1 Os|LOC_Os01g71490.1 Os|LOC_Os01g71570.1
OrthoMCL468	Os|LOC_Os01g20700.1 Os|LOC_Os01g21780.1 Os|LOC_Os01g21810.1 Os|LOC_Os01g21700.1 Os|LOC_Os01g21800.1
OrthoMCL469	Os|LOC_Os01g46050.1 Os|LOC_Os01g46620.1 Os|LOC_Os01g46670.1 Os|LOC_Os01g46730.1 Os|LOC_Os01g46740.1
OrthoMCL470	Ta|TRAES3BF002600140CFD_c1 Ta|TRAES3BF090400130CFD_c1 Ta|TRAES3BF090200040CFD_c1 Ta|TRAES3BF062300010CFD_c1 Ta|TRAES3BF003900010CFD_c1
OrthoMCL471	Ta|TRAES3BF003300020CFD_c1 Ta|TRAES3BF003300070CFD_c1 Ta|TRAES3BF003300060CFD_c1 Ta|TRAES3BF003300030CFD_c1 Ta|TRAES3BF003300080CFD_c1
OrthoMCL472	Ta|TRAES3BF007300300CFD_c1 Ta|TRAES3BF053100110CFD_c1 Ta|TRAES3BF115600080CFD_c1 Ta|TRAES3BF168200020CFD_c1 Ta|TRAES3BF096900140CFD_c1
OrthoMCL473	Ta|TRAES3BF007300460CFD_c1 Ta|TRAES3BF080000100CFD_c1 Ta|TRAES3BF060500060CFD_c1 Ta|TRAES3BF037300040CFD_c1 Ta|TRAES3BF010200120CFD_c1
OrthoMCL474	Ta|TRAES3BF014700090CFD_c1 Ta|TRAES3BF023200010CFD_c1 Ta|TRAES3BF090200020CFD_c1 Ta|TRAES3BF036800150CFD_c1 Ta|TRAES3BF037200020CFD_c1
OrthoMCL475	Ta|TRAES3BF019300050CFD_c1 Ta|TRAES3BF019300060CFD_c1 Ta|TRAES3BF019300070CFD_c1 Ta|TRAES3BF139300040CFD_c1 Ta|TRAES3BF060600240CFD_c1
OrthoMCL476	Ta|TRAES3BF038300150CFD_c1 Ta|TRAES3BF104400050CFD_c1 Ta|TRAES3BF104400040CFD_c1 Ta|TRAES3BF104400080CFD_c1 Ta|TRAES3BF104400160CFD_c1
OrthoMCL477	Ta|TRAES3BF048700010CFD_c1 Ta|TRAES3BF048800070CFD_c1 Ta|TRAES3BF048800060CFD_c1 Ta|TRAES3BF048800030CFD_c1 Ta|TRAES3BF048800050CFD_c1
OrthoMCL478	Ta|TRAES3BF058100030CFD_c1 Ta|TRAES3BF058200050CFD_c1 Ta|TRAES3BF058100040CFD_c1 Ta|TRAES3BF058100050CFD_c1 Ta|TRAES3BF058200060CFD_c1
OrthoMCL479	Bd|Bradi2g07801.1.p Os|LOC_Os01g13100.1 Ta|TRAES3BF186900030CFD_c1 Os|LOC_Os01g13070.1 Ta|TRAES3BF186900020CFD_c1
OrthoMCL480	Bd|Bradi2g11620.2.p Os|LOC_Os01g50490.1 Bd|Bradi2g41750.1.p Os|LOC_Os01g38110.1 Ta|TRAES3BF093200010CFD_c1
OrthoMCL481	Bd|Bradi2g00232.1.p Bd|Bradi2g00250.1.p Os|LOC_Os01g06500.2 Ta|TRAES3BF024200060CFD_c1
OrthoMCL482	Bd|Bradi2g00360.3.p Bd|Bradi2g34710.1.p Os|LOC_Os01g06270.1 Ta|TRAES3BF080700060CFD_c1
OrthoMCL483	Bd|Bradi2g00710.4.p Bd|Bradi2g40100.1.p Os|LOC_Os01g01800.2 Ta|TRAES3BF035300030CFD_c1
OrthoMCL484	Bd|Bradi2g00860.1.p Bd|Bradi2g40052.4.p Os|LOC_Os01g01960.1 Ta|TRAES3BF093200160CFD_c1
OrthoMCL485	Bd|Bradi2g01090.1.p Bd|Bradi2g01270.1.p Os|LOC_Os01g02170.2 Ta|TRAES3BF061100040CFD_c1
OrthoMCL486	Bd|Bradi2g01370.1.p Bd|Bradi2g17230.5.p Os|LOC_Os01g02890.1 Ta|TRAES3BF050800090CFD_c1
OrthoMCL487	Bd|Bradi2g01406.1.p Bd|Bradi2g01412.1.p Ta|TRAES3BF050600040CFD_c1 Ta|TRAES3BF050800280CFD_c1
OrthoMCL488	Bd|Bradi2g02070.1.p Bd|Bradi2g19280.1.p Os|LOC_Os01g03950.1 Ta|TRAES3BF091400360CFD_c1
OrthoMCL489	Bd|Bradi2g02830.1.p Bd|Bradi2g02850.2.p Bd|Bradi2g02860.1.p Ta|TRAES3BF005900010CFD_c1
OrthoMCL490	Bd|Bradi2g03860.1.p Bd|Bradi2g03873.1.p Os|LOC_Os01g03270.1 Os|LOC_Os01g03290.1
OrthoMCL491	Bd|Bradi2g04101.1.p Bd|Bradi2g16950.1.p Os|LOC_Os01g48580.1 Ta|TRAES3BF073600120CFD_c1
OrthoMCL492	Bd|Bradi2g04130.2.p Bd|Bradi2g34470.1.p Os|LOC_Os01g07310.1 Ta|TRAES3BF175100090CFD_c1
OrthoMCL493	Bd|Bradi2g04180.1.p Bd|Bradi2g34460.1.p Os|LOC_Os01g07370.2 Ta|TRAES3BF009700040CFD_c1
OrthoMCL494	Bd|Bradi2g04290.1.p Bd|Bradi2g34400.1.p Os|LOC_Os01g07500.1 Ta|TRAES3BF011900010CFD_c1
OrthoMCL495	Bd|Bradi2g04330.1.p Bd|Bradi2g34380.1.p Os|LOC_Os01g07560.1 Ta|TRAES3BF008300060CFD_c1
OrthoMCL496	Bd|Bradi2g04480.2.p Bd|Bradi2g34290.2.p Os|LOC_Os01g07760.1 Ta|TRAES3BF048200040CFD_c1
OrthoMCL497	Bd|Bradi2g04690.1.p Bd|Bradi2g34110.1.p Os|LOC_Os01g08020.1 Ta|TRAES3BF021800230CFD_c1
OrthoMCL498	Bd|Bradi2g04723.1.p Bd|Bradi2g04737.1.p Ta|TRAES3BF056900040CFD_c1 Os|LOC_Os01g08120.1
OrthoMCL499	Bd|Bradi2g04900.1.p Bd|Bradi2g17210.1.p Bd|Bradi2g34040.1.p Os|LOC_Os01g08310.1
OrthoMCL500	Bd|Bradi2g05130.1.p Bd|Bradi2g33920.2.p Os|LOC_Os01g08510.1 Ta|TRAES3BF099800020CFD_c1
OrthoMCL501	Bd|Bradi2g05290.1.p Bd|Bradi2g33670.1.p Os|LOC_Os01g08800.1 Ta|TRAES3BF109900060CFD_c1
OrthoMCL502	Bd|Bradi2g05310.1.p Bd|Bradi2g33657.1.p Os|LOC_Os01g08814.2 Ta|TRAES3BF096800010CFD_c1
OrthoMCL503	Bd|Bradi2g05430.2.p Bd|Bradi2g33580.1.p Os|LOC_Os01g08970.1 Ta|TRAES3BF096800150CFD_c1
OrthoMCL504	Bd|Bradi2g05560.1.p Bd|Bradi2g33487.1.p Os|LOC_Os01g09246.1 Ta|TRAES3BF053900040CFD_c1
OrthoMCL505	Bd|Bradi2g05770.1.p Bd|Bradi2g33200.1.p Os|LOC_Os01g09670.1 Ta|TRAES3BF085700020CFD_c1
OrthoMCL506	Bd|Bradi2g05923.1.p Bd|Bradi2g33250.1.p Bd|Bradi2g36750.2.p Ta|TRAES3BF060600170CFD_c1
OrthoMCL507	Bd|Bradi2g05980.2.p Bd|Bradi2g33050.1.p Os|LOC_Os01g10040.1 Ta|TRAES3BF115600250CFD_c1
OrthoMCL508	Bd|Bradi2g05990.3.p Bd|Bradi2g58360.3.p Ta|TRAES3BF115600260CFD_c1 Ta|TRAES3BF116800010CFD_c1
OrthoMCL509	Bd|Bradi2g06800.1.p Bd|Bradi2g26670.1.p Ta|TRAES3BF156900030CFD_c1 Ta|TRAES3BF058700090CFD_c1
OrthoMCL510	Bd|Bradi2g07150.1.p Bd|Bradi2g32270.1.p Os|LOC_Os01g12030.1 Os|LOC_Os01g12070.1
OrthoMCL511	Bd|Bradi2g07227.1.p Bd|Bradi2g14830.1.p Os|LOC_Os01g12160.1 Ta|TRAES3BF077300030CFD_c1
OrthoMCL512	Bd|Bradi2g07560.2.p Bd|Bradi2g31990.2.p Os|LOC_Os01g12720.1 Ta|TRAES3BF049800170CFD_c1
OrthoMCL513	Bd|Bradi2g07677.1.p Bd|Bradi2g31887.3.p Os|LOC_Os01g12860.1 Ta|TRAES3BF049800070CFD_c1
OrthoMCL514	Bd|Bradi2g07730.1.p Bd|Bradi2g27640.1.p Bd|Bradi2g33990.1.p Ta|TRAES3BF091100190CFD_c1
OrthoMCL515	Bd|Bradi2g07860.1.p Bd|Bradi2g09000.1.p Os|LOC_Os01g13160.1 Ta|TRAES3BF114000030CFD_c1
OrthoMCL516	Bd|Bradi2g07870.1.p Bd|Bradi2g31570.4.p Os|LOC_Os01g13170.1 Ta|TRAES3BF114000050CFD_c1
OrthoMCL517	Bd|Bradi2g07960.1.p Bd|Bradi2g31620.1.p Os|LOC_Os01g13270.2 Ta|TRAES3BF017500020CFD_c1
OrthoMCL518	Bd|Bradi2g08020.1.p Bd|Bradi2g31640.1.p Os|LOC_Os01g13370.1 Ta|TRAES3BF038400030CFD_c1
OrthoMCL519	Bd|Bradi2g08177.1.p Bd|Bradi2g31710.1.p Os|LOC_Os01g13540.1 Ta|TRAES3BF007400020CFD_c1
OrthoMCL520	Bd|Bradi2g08340.1.p Bd|Bradi2g31660.2.p Os|LOC_Os01g13770.3 Ta|TRAES3BF057900010CFD_c1
OrthoMCL521	Bd|Bradi2g08860.1.p Bd|Bradi2g31550.2.p Os|LOC_Os01g14840.1 Ta|TRAES3BF026700030CFD_c1
OrthoMCL522	Bd|Bradi2g09280.1.p Bd|Bradi2g59757.1.p Os|LOC_Os01g70660.1 Ta|TRAES3BF113400140CFD_c1
OrthoMCL523	Bd|Bradi2g09407.1.p Bd|Bradi2g09920.2.p Bd|Bradi2g09930.3.p Ta|TRAES3BF074200130CFD_c1
OrthoMCL524	Bd|Bradi2g09950.1.p Bd|Bradi2g27390.1.p Os|LOC_Os01g16190.1 Ta|TRAES3BF102700120CFD_c1
OrthoMCL525	Bd|Bradi2g10370.2.p Bd|Bradi2g14147.1.p Os|LOC_Os01g16870.4 Ta|TRAES3BF063000010CFD_c1
OrthoMCL526	Bd|Bradi2g10464.1.p Bd|Bradi2g10471.1.p Bd|Bradi2g08363.1.p Bd|Bradi2g10457.1.p
OrthoMCL527	Bd|Bradi2g10557.2.p Bd|Bradi2g10600.1.p Bd|Bradi2g10590.2.p Ta|TRAES3BF077600060CFD_c1
OrthoMCL528	Bd|Bradi2g10610.1.p Bd|Bradi2g10630.2.p Os|LOC_Os01g16980.1 Ta|TRAES3BF027100010CFD_c1
OrthoMCL529	Bd|Bradi2g10650.1.p Bd|Bradi2g40060.1.p Os|LOC_Os01g17010.1 Ta|TRAES3BF027100020CFD_c1
OrthoMCL530	Bd|Bradi2g10745.1.p Bd|Bradi2g11156.1.p Bd|Bradi2g11163.1.p Bd|Bradi2g42233.1.p
OrthoMCL531	Bd|Bradi2g11830.1.p Bd|Bradi2g12627.1.p Os|LOC_Os01g20940.1 Os|LOC_Os01g24470.2
OrthoMCL532	Bd|Bradi2g12204.1.p Bd|Bradi2g12216.1.p Os|LOC_Os01g22352.1 Ta|TRAES3BF072500120CFD_c1
OrthoMCL533	Bd|Bradi2g12530.1.p Bd|Bradi2g34980.2.p Os|LOC_Os01g23590.1 Ta|TRAES3BF037100020CFD_c1
OrthoMCL534	Bd|Bradi2g12560.2.p Bd|Bradi2g35020.1.p Os|LOC_Os01g23740.1 Ta|TRAES3BF039300210CFD_c1
OrthoMCL535	Bd|Bradi2g12660.1.p Bd|Bradi2g41330.1.p Os|LOC_Os01g37980.1 Ta|TRAES3BF265900010CFD_c1
OrthoMCL536	Bd|Bradi2g12671.1.p Bd|Bradi2g41314.1.p Bd|Bradi2g41265.1.p Os|LOC_Os01g28230.1
OrthoMCL537	Bd|Bradi2g13050.1.p Bd|Bradi2g35900.1.p Bd|Bradi2g35907.1.p Os|LOC_Os01g27230.1
OrthoMCL538	Bd|Bradi2g13091.1.p Bd|Bradi2g20973.1.p Os|LOC_Os01g58000.1 Ta|TRAES3BF007300080CFD_c1
OrthoMCL539	Bd|Bradi2g13223.5.p Bd|Bradi2g36417.1.p Bd|Bradi2g25610.3.p Os|LOC_Os01g28680.9
OrthoMCL540	Bd|Bradi2g14530.1.p Bd|Bradi2g42830.3.p Os|LOC_Os01g41870.2 Ta|TRAES3BF053300040CFD_c1
OrthoMCL541	Bd|Bradi2g14590.1.p Bd|Bradi2g42940.1.p Os|LOC_Os01g42030.1 Ta|TRAES3BF042900030CFD_c1
OrthoMCL542	Bd|Bradi2g14810.1.p Bd|Bradi2g43820.2.p Os|LOC_Os01g43320.1 Ta|TRAES3BF020200170CFD_c1
OrthoMCL543	Bd|Bradi2g14850.1.p Bd|Bradi2g43860.3.p Os|LOC_Os01g43350.1 Ta|TRAES3BF097900010CFD_c1
OrthoMCL544	Bd|Bradi2g14960.1.p Bd|Bradi2g44490.1.p Os|LOC_Os01g44310.1 Ta|TRAES3BF026100060CFD_c1
OrthoMCL545	Bd|Bradi2g15560.1.p Bd|Bradi2g44910.2.p Os|LOC_Os01g45380.1 Ta|TRAES3BF026300060CFD_c1
OrthoMCL546	Bd|Bradi2g15577.1.p Bd|Bradi2g44942.2.p Ta|TRAES3BF026300020CFD_c1 Os|LOC_Os01g45460.1
OrthoMCL547	Bd|Bradi2g15610.1.p Bd|Bradi2g44987.1.p Os|LOC_Os01g45550.1 Ta|TRAES3BF026400100CFD_c1
OrthoMCL548	Bd|Bradi2g15740.1.p Bd|Bradi2g45200.2.p Os|LOC_Os01g46070.1 Ta|TRAES3BF087800010CFD_c1
OrthoMCL549	Bd|Bradi2g15900.1.p Bd|Bradi2g48657.2.p Ta|TRAES3BF048900080CFD_c1 Os|LOC_Os01g52640.3
OrthoMCL550	Bd|Bradi2g16430.1.p Bd|Bradi2g46010.1.p Ta|TRAES3BF063400040CFD_c1 Os|LOC_Os01g47660.1
OrthoMCL551	Bd|Bradi2g16647.1.p Bd|Bradi2g46230.1.p Os|LOC_Os01g48180.1 Ta|TRAES3BF066700010CFD_c1
OrthoMCL552	Bd|Bradi2g16840.2.p Bd|Bradi2g46410.2.p Os|LOC_Os01g48440.1 Ta|TRAES3BF073600040CFD_c1
OrthoMCL553	Bd|Bradi2g16900.1.p Bd|Bradi2g46477.1.p Os|LOC_Os01g48540.1 Ta|TRAES3BF073600080CFD_c1
OrthoMCL554	Bd|Bradi2g17040.1.p Bd|Bradi2g46580.1.p Os|LOC_Os01g48770.2 Ta|TRAES3BF073800030CFD_c1
OrthoMCL555	Bd|Bradi2g17067.1.p Bd|Bradi2g46630.1.p Os|LOC_Os01g48850.1 Ta|TRAES3BF016700080CFD_c1
OrthoMCL556	Bd|Bradi2g17100.2.p Bd|Bradi2g17150.1.p Ta|TRAES3BF099700030CFD_c1 Os|LOC_Os01g07160.1
OrthoMCL557	Bd|Bradi2g17192.1.p Bd|Bradi2g46670.1.p Os|LOC_Os01g48960.1 Ta|TRAES3BF016700010CFD_c1
OrthoMCL558	Bd|Bradi2g17300.1.p Bd|Bradi2g46800.1.p Os|LOC_Os01g49200.1 Ta|TRAES3BF058700040CFD_c1
OrthoMCL559	Bd|Bradi2g17350.1.p Bd|Bradi2g46840.1.p Os|LOC_Os01g49290.1 Ta|TRAES3BF007900030CFD_c1
OrthoMCL560	Bd|Bradi2g17540.1.p Bd|Bradi2g17550.1.p Ta|TRAES3BF276100070CFD_c1 Ta|TRAES3BF276100080CFD_c1
OrthoMCL561	Bd|Bradi2g17620.1.p Bd|Bradi2g47240.1.p Os|LOC_Os01g49890.1 Ta|TRAES3BF265700010CFD_c1
OrthoMCL562	Bd|Bradi2g17670.1.p Bd|Bradi2g47280.2.p Os|LOC_Os01g50010.1 Ta|TRAES3BF012800050CFD_c1
OrthoMCL563	Bd|Bradi2g17860.1.p Bd|Bradi2g47560.6.p Os|LOC_Os01g50616.2 Ta|TRAES3BF077700010CFD_c1
OrthoMCL564	Bd|Bradi2g17990.1.p Bd|Bradi2g47610.1.p Os|LOC_Os01g50760.1 Ta|TRAES3BF082500070CFD_c1
OrthoMCL565	Bd|Bradi2g18010.1.p Bd|Bradi2g47620.1.p Os|LOC_Os01g50770.2 Ta|TRAES3BF082500080CFD_c1
OrthoMCL566	Bd|Bradi2g18090.1.p Bd|Bradi2g18095.1.p Bd|Bradi2g18106.1.p Bd|Bradi2g18101.1.p
OrthoMCL567	Bd|Bradi2g18690.1.p Bd|Bradi2g48260.1.p Os|LOC_Os01g51920.1 Ta|TRAES3BF093600130CFD_c1
OrthoMCL568	Bd|Bradi2g18990.1.p Bd|Bradi2g48850.1.p Os|LOC_Os01g52920.1 Ta|TRAES3BF073300060CFD_c1
OrthoMCL569	Bd|Bradi2g19020.1.p Bd|Bradi2g48930.2.p Os|LOC_Os01g53070.1 Ta|TRAES3BF073300140CFD_c1
OrthoMCL570	Bd|Bradi2g19450.1.p Bd|Bradi2g49567.2.p Os|LOC_Os01g54080.1 Ta|TRAES3BF066900110CFD_c1
OrthoMCL571	Bd|Bradi2g19590.2.p Bd|Bradi2g49700.1.p Os|LOC_Os01g54350.1 Ta|TRAES3BF012600020CFD_c1
OrthoMCL572	Bd|Bradi2g19820.1.p Bd|Bradi2g50070.1.p Os|LOC_Os01g54930.1 Ta|TRAES3BF046300070CFD_c1
OrthoMCL573	Bd|Bradi2g19867.2.p Bd|Bradi2g50120.1.p Os|LOC_Os01g54990.1 Ta|TRAES3BF046300020CFD_c1
OrthoMCL574	Bd|Bradi2g20230.1.p Bd|Bradi2g51110.1.p Os|LOC_Os01g56310.1 Ta|TRAES3BF082100060CFD_c1
OrthoMCL575	Bd|Bradi2g20240.1.p Bd|Bradi2g61080.1.p Bd|Bradi2g62110.1.p Ta|TRAES3BF019000080CFD_c1
OrthoMCL576	Bd|Bradi2g20360.2.p Bd|Bradi2g51417.3.p Os|LOC_Os01g56620.1 Ta|TRAES3BF276500010CFD_c1
OrthoMCL577	Bd|Bradi2g20415.4.p Bd|Bradi2g51517.1.p Os|LOC_Os01g56800.2 Ta|TRAES3BF111300040CFD_c1
OrthoMCL578	Bd|Bradi2g20510.1.p Bd|Bradi2g57537.1.p Os|LOC_Os01g67054.1 Ta|TRAES3BF049300050CFD_c1
OrthoMCL579	Bd|Bradi2g20660.2.p Bd|Bradi2g51836.1.p Os|LOC_Os01g57370.1 Ta|TRAES3BF086500090CFD_c1
OrthoMCL580	Bd|Bradi2g21100.1.p Bd|Bradi2g52470.1.p Os|LOC_Os01g58580.1 Ta|TRAES3BF013000040CFD_c1
OrthoMCL581	Bd|Bradi2g21180.2.p Bd|Bradi2g60324.1.p Os|LOC_Os01g71240.1 Ta|TRAES3BF064900050CFD_c1
OrthoMCL582	Bd|Bradi2g21250.1.p Bd|Bradi2g52660.1.p Os|LOC_Os01g58870.1 Ta|TRAES3BF086800080CFD_c1
OrthoMCL583	Bd|Bradi2g21360.1.p Bd|Bradi2g52840.1.p Os|LOC_Os01g20720.1 Ta|TRAES3BF027700230CFD_c1
OrthoMCL584	Bd|Bradi2g21750.1.p Bd|Bradi2g53040.2.p Os|LOC_Os01g59690.1 Ta|TRAES3BF001900040CFD_c1
OrthoMCL585	Bd|Bradi2g21850.1.p Bd|Bradi2g53130.1.p Ta|TRAES3BF079900060CFD_c1 Os|LOC_Os01g59880.1
OrthoMCL586	Bd|Bradi2g22000.1.p Bd|Bradi2g53297.1.p Os|LOC_Os01g60080.1 Ta|TRAES3BF094400110CFD_c1
OrthoMCL587	Bd|Bradi2g22020.1.p Bd|Bradi2g53320.1.p Os|LOC_Os01g60140.1 Ta|TRAES3BF094400140CFD_c1
OrthoMCL588	Bd|Bradi2g22040.2.p Bd|Bradi2g53347.2.p Os|LOC_Os01g60200.1 Ta|TRAES3BF013300080CFD_c1
OrthoMCL589	Bd|Bradi2g22400.1.p Bd|Bradi2g53700.1.p Os|LOC_Os01g61010.2 Ta|TRAES3BF032200100CFD_c1
OrthoMCL590	Bd|Bradi2g22420.1.p Bd|Bradi2g53720.1.p Os|LOC_Os01g61030.1 Ta|TRAES3BF032200070CFD_c1
OrthoMCL591	Bd|Bradi2g22470.1.p Bd|Bradi2g53780.1.p Os|LOC_Os01g61120.1 Ta|TRAES3BF032900030CFD_c1
OrthoMCL592	Bd|Bradi2g22490.1.p Bd|Bradi2g53820.1.p Os|LOC_Os01g61180.1 Ta|TRAES3BF032700160CFD_c1
OrthoMCL593	Bd|Bradi2g22640.1.p Bd|Bradi2g53980.1.p Os|LOC_Os01g61420.1 Ta|TRAES3BF030500050CFD_c1
OrthoMCL594	Bd|Bradi2g22695.1.p Bd|Bradi2g22710.1.p Bd|Bradi2g22730.1.p Bd|Bradi2g22700.1.p
OrthoMCL595	Bd|Bradi2g44980.2.p Bd|Bradi2g54033.1.p Bd|Bradi2g57398.1.p Bd|Bradi2g47930.2.p
OrthoMCL596	Bd|Bradi2g22760.1.p Bd|Bradi2g54100.2.p Os|LOC_Os01g61620.1 Ta|TRAES3BF009500090CFD_c1
OrthoMCL597	Bd|Bradi2g22850.1.p Bd|Bradi2g54230.1.p Os|LOC_Os01g61860.2 Ta|TRAES3BF123200020CFD_c1
OrthoMCL598	Bd|Bradi2g22897.1.p Bd|Bradi2g54210.1.p Os|LOC_Os01g61814.1 Ta|TRAES3BF041800030CFD_c1
OrthoMCL599	Bd|Bradi2g23017.1.p Bd|Bradi2g54290.5.p Os|LOC_Os01g61930.1 Ta|TRAES3BF117700010CFD_c1
OrthoMCL600	Bd|Bradi2g23027.1.p Bd|Bradi2g54320.1.p Os|LOC_Os01g61970.1 Ta|TRAES3BF117700030CFD_c1
OrthoMCL601	Bd|Bradi2g23070.1.p Bd|Bradi2g54410.2.p Os|LOC_Os01g62070.1 Ta|TRAES3BF117500050CFD_c1
OrthoMCL602	Bd|Bradi2g23277.5.p Bd|Bradi2g54630.2.p Os|LOC_Os01g62390.1 Ta|TRAES3BF047600020CFD_c1
OrthoMCL603	Bd|Bradi2g23507.1.p Bd|Bradi2g54920.1.p Os|LOC_Os01g62900.1 Ta|TRAES3BF065800020CFD_c1
OrthoMCL604	Bd|Bradi2g23650.1.p Bd|Bradi2g55090.1.p Os|LOC_Os01g63230.1 Ta|TRAES3BF039800020CFD_c1
OrthoMCL605	Bd|Bradi2g23700.1.p Bd|Bradi2g55160.1.p Os|LOC_Os01g63310.1 Ta|TRAES3BF277000010CFD_c1
OrthoMCL606	Bd|Bradi2g23730.1.p Bd|Bradi2g55210.1.p Os|LOC_Os01g63420.1 Ta|TRAES3BF018800040CFD_c1
OrthoMCL607	Bd|Bradi2g23740.1.p Bd|Bradi2g55250.1.p Os|LOC_Os01g63480.1 Ta|TRAES3BF035400050CFD_c1
OrthoMCL608	Bd|Bradi2g23837.1.p Bd|Bradi2g55490.1.p Os|LOC_Os01g63930.2 Ta|TRAES3BF093200090CFD_c1
OrthoMCL609	Bd|Bradi2g23890.4.p Bd|Bradi2g55567.3.p Os|LOC_Os01g64020.1 Ta|TRAES3BF099600030CFD_c1
OrthoMCL610	Bd|Bradi2g24010.1.p Bd|Bradi2g55930.4.p Os|LOC_Os01g64490.1 Ta|TRAES3BF019300170CFD_c1
OrthoMCL611	Bd|Bradi2g24090.3.p Bd|Bradi2g56030.1.p Os|LOC_Os01g64660.3 Ta|TRAES3BF019000120CFD_c1
OrthoMCL612	Bd|Bradi2g24110.2.p Bd|Bradi2g56070.4.p Os|LOC_Os01g64700.1 Ta|TRAES3BF019000190CFD_c1
OrthoMCL613	Bd|Bradi2g24150.1.p Bd|Bradi2g56120.3.p Ta|TRAES3BF006700030CFD_c1 Os|LOC_Os01g64770.5
OrthoMCL614	Bd|Bradi2g24270.1.p Bd|Bradi2g56310.1.p Os|LOC_Os01g65070.1 Ta|TRAES3BF044200120CFD_c1
OrthoMCL615	Bd|Bradi2g24360.1.p Bd|Bradi2g56470.1.p Os|LOC_Os01g65260.1 Ta|TRAES3BF044400040CFD_c1
OrthoMCL616	Bd|Bradi2g24380.1.p Bd|Bradi2g56500.1.p Os|LOC_Os01g65330.2 Ta|TRAES3BF044400080CFD_c1
OrthoMCL617	Bd|Bradi2g24390.1.p Bd|Bradi2g56510.1.p Os|LOC_Os01g65350.1 Ta|TRAES3BF044400090CFD_c1
OrthoMCL618	Bd|Bradi2g24410.1.p Bd|Bradi2g42110.1.p Os|LOC_Os01g40480.1 Ta|TRAES3BF138400010CFD_c1
OrthoMCL619	Bd|Bradi2g24860.6.p Bd|Bradi2g56920.1.p Os|LOC_Os01g65920.2 Ta|TRAES3BF021600080CFD_c1
OrthoMCL620	Bd|Bradi2g24930.1.p Bd|Bradi2g56990.1.p Os|LOC_Os01g66020.1 Ta|TRAES3BF021600030CFD_c1
OrthoMCL621	Bd|Bradi2g24957.3.p Bd|Bradi2g57010.3.p Ta|TRAES3BF021600010CFD_c1 Os|LOC_Os01g66050.1
OrthoMCL622	Bd|Bradi2g25017.1.p Bd|Bradi2g57107.3.p Os|LOC_Os01g66140.1 Ta|TRAES3BF002300030CFD_c1
OrthoMCL623	Bd|Bradi2g25097.2.p Bd|Bradi2g57250.1.p Os|LOC_Os01g66350.1 Ta|TRAES3BF138600010CFD_c1
OrthoMCL624	Bd|Bradi2g25120.1.p Bd|Bradi2g57280.2.p Os|LOC_Os01g66420.2 Ta|TRAES3BF138600040CFD_c1
OrthoMCL625	Bd|Bradi2g25190.2.p Bd|Bradi2g57317.3.p Os|LOC_Os01g66510.1 Ta|TRAES3BF114300100CFD_c1
OrthoMCL626	Bd|Bradi2g26117.1.p Bd|Bradi2g42926.1.p Ta|TRAES3BF017000010CFD_c1 Ta|TRAES3BF017100080CFD_c1
OrthoMCL627	Bd|Bradi2g26680.1.p Bd|Bradi2g61310.1.p Os|LOC_Os01g72790.1 Ta|TRAES3BF035900210CFD_c1
OrthoMCL628	Bd|Bradi2g26752.1.p Bd|Bradi2g60920.1.p Os|LOC_Os01g72260.1 Os|LOC_Os01g72270.1
OrthoMCL629	Bd|Bradi2g26840.2.p Bd|Bradi2g59430.1.p Os|LOC_Os01g70220.1 Ta|TRAES3BF015800070CFD_c1
OrthoMCL630	Bd|Bradi2g27150.1.p Bd|Bradi2g60450.1.p Os|LOC_Os01g71320.1 Ta|TRAES3BF061600040CFD_c1
OrthoMCL631	Bd|Bradi2g27170.1.p Bd|Bradi2g60456.1.p Os|LOC_Os01g71310.1 Ta|TRAES3BF061600050CFD_c1
OrthoMCL632	Bd|Bradi2g27260.1.p Bd|Bradi2g60300.1.p Os|LOC_Os01g71200.1 Ta|TRAES3BF118100070CFD_c1
OrthoMCL633	Bd|Bradi2g37230.1.p Bd|Bradi2g41420.1.p Bd|Bradi2g47275.1.p Ta|TRAES3BF037100030CFD_c1
OrthoMCL634	Bd|Bradi2g37470.1.p Bd|Bradi2g62587.1.p Os|LOC_Os01g74480.1 Ta|TRAES3BF032400020CFD_c1
OrthoMCL635	Bd|Bradi2g37580.2.p Bd|Bradi2g37592.1.p Ta|TRAES3BF110600010CFD_c1 Os|LOC_Os01g66230.2
OrthoMCL636	Bd|Bradi2g37710.1.p Bd|Bradi2g62620.1.p Os|LOC_Os01g74510.1 Ta|TRAES3BF279000120CFD_c1
OrthoMCL637	Bd|Bradi2g37990.2.p Bd|Bradi2g39847.1.p Os|LOC_Os01g36640.1 Ta|TRAES3BF033900120CFD_c1
OrthoMCL638	Bd|Bradi2g39420.3.p Bd|Bradi2g61777.2.p Os|LOC_Os01g73530.2 Ta|TRAES3BF036800060CFD_c1
OrthoMCL639	Bd|Bradi2g39470.2.p Bd|Bradi2g61842.1.p Os|LOC_Os01g73620.2 Ta|TRAES3BF084300010CFD_c1
OrthoMCL640	Bd|Bradi2g40632.3.p Bd|Bradi2g40640.1.p Os|LOC_Os01g36560.1 Os|LOC_Os01g36580.1
OrthoMCL641	Bd|Bradi2g40780.2.p Bd|Bradi2g40800.1.p Bd|Bradi2g40807.1.p Ta|TRAES3BF069900010CFD_c1
OrthoMCL642	Bd|Bradi2g43710.1.p Bd|Bradi2g43720.2.p Ta|TRAES3BF020200030CFD_c1 Ta|TRAES3BF020200040CFD_c1
OrthoMCL643	Bd|Bradi2g45770.1.p Bd|Bradi2g45780.1.p Ta|TRAES3BF091700020CFD_c1 Os|LOC_Os01g47370.1
OrthoMCL644	Bd|Bradi2g47680.1.p Bd|Bradi2g47690.1.p Os|LOC_Os01g50900.1 Ta|TRAES3BF058400070CFD_c1
OrthoMCL645	Bd|Bradi2g49100.1.p Bd|Bradi2g49110.1.p Os|LOC_Os01g53420.1 Ta|TRAES3BF005700020CFD_c1
OrthoMCL646	Bd|Bradi2g49808.1.p Bd|Bradi2g49817.1.p Os|LOC_Os01g54515.1 Ta|TRAES3BF048500020CFD_c1
OrthoMCL647	Bd|Bradi2g51270.1.p Bd|Bradi2g51274.1.p Ta|TRAES3BF074800060CFD_c1 Ta|TRAES3BF074800080CFD_c1
OrthoMCL648	Bd|Bradi2g51272.1.p Bd|Bradi2g51276.1.p Ta|TRAES3BF074800070CFD_c1 Ta|TRAES3BF074800090CFD_c1
OrthoMCL649	Bd|Bradi2g52090.1.p Bd|Bradi2g52260.1.p Os|LOC_Os01g58100.1 Ta|TRAES3BF033800030CFD_c1
OrthoMCL650	Bd|Bradi2g55050.1.p Bd|Bradi2g55060.1.p Os|LOC_Os01g63190.1 Os|LOC_Os01g63200.1
OrthoMCL651	Bd|Bradi2g55827.1.p Bd|Bradi2g55870.1.p Os|LOC_Os01g64410.1 Ta|TRAES3BF019300080CFD_c1
OrthoMCL652	Bd|Bradi2g58170.1.p Bd|Bradi2g58180.2.p Os|LOC_Os01g68040.1 Ta|TRAES3BF079700080CFD_c1
OrthoMCL653	Bd|Bradi2g59590.1.p Bd|Bradi2g59600.1.p Ta|TRAES3BF010700040CFD_c1 Ta|TRAES3BF010700050CFD_c1
OrthoMCL654	Bd|Bradi2g59850.1.p Bd|Bradi2g59860.1.p Os|LOC_Os01g70770.1 Ta|TRAES3BF063600070CFD_c1
OrthoMCL655	Bd|Bradi2g60980.1.p Bd|Bradi2g61030.1.p Os|LOC_Os01g72360.1 Ta|TRAES3BF136000050CFD_c1
OrthoMCL656	Os|LOC_Os01g04814.4 Os|LOC_Os01g04840.1 Bd|Bradi2g02730.1.p Ta|TRAES3BF098300020CFD_c1
OrthoMCL657	Os|LOC_Os01g10130.1 Os|LOC_Os01g10140.3 Bd|Bradi2g06040.1.p Ta|TRAES3BF002500020CFD_c1
OrthoMCL658	Os|LOC_Os01g11830.1 Os|LOC_Os01g22670.1 Os|LOC_Os01g24560.1 Os|LOC_Os01g24570.1
OrthoMCL659	Os|LOC_Os01g15120.1 Os|LOC_Os01g15130.1 Bd|Bradi2g09130.1.p Ta|TRAES3BF084900010CFD_c1
OrthoMCL660	Os|LOC_Os01g16730.1 Os|LOC_Os01g64220.1 Os|LOC_Os01g61110.1 Ta|TRAES3BF053500170CFD_c1
OrthoMCL661	Os|LOC_Os01g18640.2 Os|LOC_Os01g18660.1 Bd|Bradi2g11200.1.p Ta|TRAES3BF086300020CFD_c1
OrthoMCL662	Os|LOC_Os01g20880.1 Os|LOC_Os01g20900.6 Bd|Bradi2g38370.2.p Ta|TRAES3BF105300070CFD_c1
OrthoMCL663	Os|LOC_Os01g23070.1 Os|LOC_Os01g23370.1 Os|LOC_Os01g23440.1 Bd|Bradi2g09960.1.p
OrthoMCL664	Os|LOC_Os01g27750.1 Os|LOC_Os01g27770.1 Bd|Bradi2g13170.2.p Ta|TRAES3BF083800010CFD_c1
OrthoMCL665	Os|LOC_Os01g34690.1 Os|LOC_Os01g55190.1 Bd|Bradi2g50250.1.p Ta|TRAES3BF090300150CFD_c1
OrthoMCL666	Os|LOC_Os01g38670.1 Os|LOC_Os01g38680.1 Bd|Bradi2g12840.1.p Ta|TRAES3BF130100040CFD_c1
OrthoMCL667	Os|LOC_Os01g39990.1 Os|LOC_Os01g40040.1 Os|LOC_Os01g40020.1 Os|LOC_Os01g40030.1
OrthoMCL668	Os|LOC_Os01g42090.1 Os|LOC_Os01g42110.1 Bd|Bradi2g42990.1.p Ta|TRAES3BF156100010CFD_c1
OrthoMCL669	Os|LOC_Os01g43370.2 Os|LOC_Os01g43372.1 Bd|Bradi2g43880.3.p Ta|TRAES3BF075000030CFD_c1
OrthoMCL670	Os|LOC_Os01g44970.1 Os|LOC_Os01g45060.1 Bd|Bradi2g44750.2.p Ta|TRAES3BF026200140CFD_c1
OrthoMCL671	Os|LOC_Os01g47130.1 Os|LOC_Os01g48250.1 Ta|TRAES3BF028500020CFD_c1 Ta|TRAES3BF029400070CFD_c1
OrthoMCL672	Os|LOC_Os01g50480.1 Os|LOC_Os01g50610.1 Bd|Bradi2g47550.1.p Ta|TRAES3BF077700020CFD_c1
OrthoMCL673	Os|LOC_Os01g51980.1 Os|LOC_Os01g52010.1 Bd|Bradi2g48267.2.p Ta|TRAES3BF093600150CFD_c1
OrthoMCL674	Os|LOC_Os01g52470.1 Os|LOC_Os01g53900.1 Bd|Bradi2g45070.1.p Ta|TRAES3BF177400040CFD_c1
OrthoMCL675	Os|LOC_Os01g56720.1 Os|LOC_Os01g56850.1 Os|LOC_Os01g56840.1 Ta|TRAES3BF071000010CFD_c1
OrthoMCL676	Os|LOC_Os01g56960.1 Os|LOC_Os01g56980.1 Bd|Bradi2g51657.1.p Ta|TRAES3BF060100060CFD_c1
OrthoMCL677	Os|LOC_Os01g57962.1 Os|LOC_Os01g57964.1 Ta|TRAES3BF007300020CFD_c1 Ta|TRAES3BF007300030CFD_c1
OrthoMCL678	Os|LOC_Os01g58500.1 Os|LOC_Os01g72380.1 Bd|Bradi2g52417.1.p Ta|TRAES3BF013000080CFD_c1
OrthoMCL679	Os|LOC_Os01g64830.1 Os|LOC_Os01g64840.1 Ta|TRAES3BF024100120CFD_c1 Ta|TRAES3BF116200230CFD_c1
OrthoMCL680	Os|LOC_Os01g71380.1 Os|LOC_Os01g71670.1 Bd|Bradi2g60490.1.p Ta|TRAES3BF272400060CFD_c1
OrthoMCL681	Os|LOC_Os01g71430.1 Os|LOC_Os01g71440.1 Os|LOC_Os01g71450.1 Os|LOC_Os01g71460.1
OrthoMCL682	Os|LOC_Os01g72130.1 Os|LOC_Os01g72160.1 Bd|Bradi2g60646.1.p Ta|TRAES3BF089000030CFD_c1
OrthoMCL683	Os|LOC_Os01g72740.1 Os|LOC_Os01g72760.1 Ta|TRAES3BF035900130CFD_c1 Ta|TRAES3BF035900180CFD_c1
OrthoMCL684	Os|LOC_Os01g73700.1 Os|LOC_Os01g73710.1 Os|LOC_Os01g73720.1 Bd|Bradi2g61890.1.p
OrthoMCL685	Ta|TRAES3BF000400040CFD_c1 Ta|TRAES3BF035200080CFD_c1 Os|LOC_Os01g02910.1 Ta|TRAES3BF050800230CFD_c1
OrthoMCL686	Ta|TRAES3BF000600060CFD_c1 Ta|TRAES3BF035000160CFD_c1 Ta|TRAES3BF035200240CFD_c1 Ta|TRAES3BF035000130CFD_c1
OrthoMCL687	Ta|TRAES3BF001100080CFD_c1 Ta|TRAES3BF111600210CFD_c1 Bd|Bradi2g59480.1.p Os|LOC_Os01g70270.4
OrthoMCL688	Ta|TRAES3BF001300030CFD_c1 Ta|TRAES3BF005100010CFD_c1 Bd|Bradi2g53520.1.p Os|LOC_Os01g60640.1
OrthoMCL689	Ta|TRAES3BF002000010CFD_c1 Ta|TRAES3BF002000020CFD_c1 Bd|Bradi2g04620.2.p Os|LOC_Os01g07920.2
OrthoMCL690	Ta|TRAES3BF002700040CFD_c1 Ta|TRAES3BF003100090CFD_c1 Bd|Bradi2g50740.1.p Os|LOC_Os01g55795.1
OrthoMCL691	Ta|TRAES3BF003100050CFD_c1 Ta|TRAES3BF008500150CFD_c1 Bd|Bradi2g04420.1.p Os|LOC_Os01g07630.1
OrthoMCL692	Ta|TRAES3BF003500010CFD_c1 Ta|TRAES3BF004200010CFD_c1 Bd|Bradi2g49020.1.p Os|LOC_Os01g53260.1
OrthoMCL693	Ta|TRAES3BF003500040CFD_c1 Ta|TRAES3BF115600200CFD_c1 Bd|Bradi2g03080.1.p Os|LOC_Os01g57956.1
OrthoMCL694	Ta|TRAES3BF003800020CFD_c1 Ta|TRAES3BF006100010CFD_c1 Bd|Bradi2g08610.1.p Os|LOC_Os01g14430.1
OrthoMCL695	Ta|TRAES3BF003800030CFD_c1 Ta|TRAES3BF006100020CFD_c1 Bd|Bradi2g34220.1.p Os|LOC_Os01g05470.1
OrthoMCL696	Ta|TRAES3BF004400050CFD_c1 Ta|TRAES3BF025200050CFD_c1 Bd|Bradi2g53580.1.p Os|LOC_Os01g60770.1
OrthoMCL697	Ta|TRAES3BF005100020CFD_c1 Ta|TRAES3BF005100030CFD_c1 Bd|Bradi2g53510.2.p Os|LOC_Os01g60600.1
OrthoMCL698	Ta|TRAES3BF007300430CFD_c1 Ta|TRAES3BF115600070CFD_c1 Ta|TRAES3BF053100120CFD_c1 Bd|Bradi2g40855.1.p
OrthoMCL699	Ta|TRAES3BF007300540CFD_c1 Ta|TRAES3BF115600170CFD_c1 Ta|TRAES3BF037300160CFD_c1 Ta|TRAES3BF115600180CFD_c1
OrthoMCL700	Ta|TRAES3BF007300550CFD_c1 Ta|TRAES3BF007500020CFD_c1 Bd|Bradi2g08087.3.p Os|LOC_Os01g13470.1
OrthoMCL701	Ta|TRAES3BF007300560CFD_c1 Ta|TRAES3BF007500010CFD_c1 Bd|Bradi2g08100.1.p Os|LOC_Os01g13480.1
OrthoMCL702	Ta|TRAES3BF007400050CFD_c1 Ta|TRAES3BF007500040CFD_c1 Bd|Bradi2g08187.1.p Os|LOC_Os01g13550.1
OrthoMCL703	Ta|TRAES3BF007400070CFD_c1 Ta|TRAES3BF172200010CFD_c1 Ta|TRAES3BF208400020CFD_c1 Ta|TRAES3BF172200020CFD_c1
OrthoMCL704	Ta|TRAES3BF007800010CFD_c1 Ta|TRAES3BF008100030CFD_c1 Bd|Bradi2g46900.1.p Os|LOC_Os01g49350.1
OrthoMCL705	Ta|TRAES3BF007800020CFD_c1 Ta|TRAES3BF008100040CFD_c1 Bd|Bradi2g46910.1.p Os|LOC_Os01g49380.1
OrthoMCL706	Ta|TRAES3BF009900010CFD_c1 Ta|TRAES3BF010000010CFD_c1 Bd|Bradi2g08660.1.p Os|LOC_Os01g14510.1
OrthoMCL707	Ta|TRAES3BF010400340CFD_c1 Ta|TRAES3BF010400350CFD_c1 Bd|Bradi2g02170.1.p Os|LOC_Os01g04080.1
OrthoMCL708	Ta|TRAES3BF010600070CFD_c1 Ta|TRAES3BF036000210CFD_c1 Ta|TRAES3BF151500030CFD_c1 Bd|Bradi2g08983.1.p
OrthoMCL709	Ta|TRAES3BF010700030CFD_c1 Ta|TRAES3BF091500050CFD_c1 Ta|TRAES3BF052400020CFD_c1 Ta|TRAES3BF068900070CFD_c1
OrthoMCL710	Ta|TRAES3BF063600110CFD_c1 Ta|TRAES3BF063700020CFD_c1 Ta|TRAES3BF063600120CFD_c1 Ta|TRAES3BF063400050CFD_c1
OrthoMCL711	Ta|TRAES3BF012500090CFD_c1 Ta|TRAES3BF012500100CFD_c1 Ta|TRAES3BF045600080CFD_c1 Ta|TRAES3BF012500110CFD_c1
OrthoMCL712	Ta|TRAES3BF015500040CFD_c1 Ta|TRAES3BF015500070CFD_c1 Ta|TRAES3BF015500080CFD_c1 Bd|Bradi2g34162.1.p
OrthoMCL713	Ta|TRAES3BF015500100CFD_c1 Ta|TRAES3BF015600050CFD_c1 Bd|Bradi2g04670.1.p Os|LOC_Os01g07970.1
OrthoMCL714	Ta|TRAES3BF016000010CFD_c1 Ta|TRAES3BF064900040CFD_c1 Ta|TRAES3BF066000050CFD_c1 Bd|Bradi2g41880.1.p
OrthoMCL715	Ta|TRAES3BF016000040CFD_c1 Ta|TRAES3BF016100020CFD_c1 Bd|Bradi2g41770.1.p Os|LOC_Os01g39780.1
OrthoMCL716	Ta|TRAES3BF017900010CFD_c1 Ta|TRAES3BF018100030CFD_c1 Bd|Bradi2g41950.1.p Os|LOC_Os01g40094.1
OrthoMCL717	Ta|TRAES3BF018000010CFD_c1 Ta|TRAES3BF018200050CFD_c1 Bd|Bradi2g42010.1.p Os|LOC_Os01g40240.1
OrthoMCL718	Ta|TRAES3BF019000240CFD_c1 Ta|TRAES3BF019200010CFD_c1 Bd|Bradi2g56102.2.p Os|LOC_Os01g64750.1
OrthoMCL719	Ta|TRAES3BF019300150CFD_c1 Ta|TRAES3BF019300160CFD_c1 Bd|Bradi2g55926.1.p Os|LOC_Os01g64480.1
OrthoMCL720	Ta|TRAES3BF019300210CFD_c1 Ta|TRAES3BF019300220CFD_c1 Bd|Bradi2g55960.1.p Os|LOC_Os01g64540.1
OrthoMCL721	Ta|TRAES3BF020500010CFD_c1 Ta|TRAES3BF020500020CFD_c1 Bd|Bradi2g07980.1.p Os|LOC_Os01g13300.1
OrthoMCL722	Ta|TRAES3BF021000010CFD_c1 Ta|TRAES3BF071100100CFD_c1 Bd|Bradi2g44050.1.p Os|LOC_Os01g43590.2
OrthoMCL723	Ta|TRAES3BF021100090CFD_c1 Ta|TRAES3BF021300010CFD_c1 Bd|Bradi2g44090.2.p Os|LOC_Os01g43650.1
OrthoMCL724	Ta|TRAES3BF021900050CFD_c1 Ta|TRAES3BF022000010CFD_c1 Bd|Bradi2g42070.1.p Os|LOC_Os01g40340.2
OrthoMCL725	Ta|TRAES3BF022100050CFD_c1 Ta|TRAES3BF022700010CFD_c1 Bd|Bradi2g46091.1.p Os|LOC_Os01g47760.1
OrthoMCL726	Ta|TRAES3BF022400040CFD_c1 Ta|TRAES3BF108800060CFD_c1 Bd|Bradi2g21120.2.p Os|LOC_Os01g58610.1
OrthoMCL727	Ta|TRAES3BF022700050CFD_c1 Ta|TRAES3BF022800010CFD_c1 Bd|Bradi2g51790.1.p Os|LOC_Os01g57240.1
OrthoMCL728	Ta|TRAES3BF023400050CFD_c1 Ta|TRAES3BF023400070CFD_c1 Ta|TRAES3BF082100010CFD_c1 Ta|TRAES3BF082100020CFD_c1
OrthoMCL729	Ta|TRAES3BF023800030CFD_c1 Ta|TRAES3BF023900020CFD_c1 Bd|Bradi2g52560.2.p Os|LOC_Os01g58700.1
OrthoMCL730	Ta|TRAES3BF023800050CFD_c1 Ta|TRAES3BF023900040CFD_c1 Bd|Bradi2g52540.2.p Os|LOC_Os01g58680.1
OrthoMCL731	Ta|TRAES3BF024100010CFD_c1 Ta|TRAES3BF024100020CFD_c1 Ta|TRAES3BF024100030CFD_c1 Ta|TRAES3BF024100040CFD_c1
OrthoMCL732	Ta|TRAES3BF024300250CFD_c1 Ta|TRAES3BF024300290CFD_c1 Bd|Bradi2g59027.1.p Os|LOC_Os01g69200.1
OrthoMCL733	Ta|TRAES3BF024700110CFD_c1 Ta|TRAES3BF024900030CFD_c1 Bd|Bradi2g43140.1.p Os|LOC_Os01g42400.1
OrthoMCL734	Ta|TRAES3BF025300020CFD_c1 Ta|TRAES3BF025500010CFD_c1 Bd|Bradi2g43390.1.p Os|LOC_Os01g42760.1
OrthoMCL735	Ta|TRAES3BF025700020CFD_c1 Ta|TRAES3BF025700030CFD_c1 Ta|TRAES3BF025700040CFD_c1 Ta|TRAES3BF025700050CFD_c1
OrthoMCL736	Ta|TRAES3BF026100030CFD_c1 Ta|TRAES3BF026200170CFD_c1 Bd|Bradi2g44530.1.p Os|LOC_Os01g44394.1
OrthoMCL737	Ta|TRAES3BF026500020CFD_c1 Ta|TRAES3BF026600030CFD_c1 Bd|Bradi2g47320.1.p Os|LOC_Os01g50060.1
OrthoMCL738	Ta|TRAES3BF027700050CFD_c1 Ta|TRAES3BF043700180CFD_c1 Bd|Bradi2g13416.1.p Os|LOC_Os01g59620.1
OrthoMCL739	Ta|TRAES3BF027700160CFD_c1 Ta|TRAES3BF027800010CFD_c1 Bd|Bradi2g52910.1.p Os|LOC_Os01g59500.2
OrthoMCL740	Ta|TRAES3BF027700170CFD_c1 Ta|TRAES3BF027800020CFD_c1 Bd|Bradi2g52900.2.p Os|LOC_Os01g59490.1
OrthoMCL741	Ta|TRAES3BF028500030CFD_c1 Ta|TRAES3BF031200080CFD_c1 Bd|Bradi2g45630.2.p Os|LOC_Os01g47100.1
OrthoMCL742	Ta|TRAES3BF028500040CFD_c1 Ta|TRAES3BF031200070CFD_c1 Bd|Bradi2g45620.1.p Os|LOC_Os01g47080.1
OrthoMCL743	Ta|TRAES3BF028500050CFD_c1 Ta|TRAES3BF031200060CFD_c1 Bd|Bradi2g45610.1.p Os|LOC_Os01g47070.1
OrthoMCL744	Ta|TRAES3BF028500060CFD_c1 Ta|TRAES3BF030600010CFD_c1 Bd|Bradi2g45600.1.p Os|LOC_Os01g47050.1
OrthoMCL745	Ta|TRAES3BF028900020CFD_c1 Ta|TRAES3BF029800010CFD_c1 Bd|Bradi2g49930.1.p Os|LOC_Os01g54670.2
OrthoMCL746	Ta|TRAES3BF029000030CFD_c1 Ta|TRAES3BF030800020CFD_c1 Bd|Bradi2g51480.1.p Os|LOC_Os01g56680.1
OrthoMCL747	Ta|TRAES3BF029000040CFD_c1 Ta|TRAES3BF030800010CFD_c1 Bd|Bradi2g51467.1.p Os|LOC_Os01g56670.1
OrthoMCL748	Ta|TRAES3BF029300020CFD_c1 Ta|TRAES3BF030500130CFD_c1 Bd|Bradi2g40670.1.p Os|LOC_Os01g36610.1
OrthoMCL749	Ta|TRAES3BF029300030CFD_c1 Ta|TRAES3BF030500140CFD_c1 Bd|Bradi2g40970.1.p Os|LOC_Os01g37460.1
OrthoMCL750	Ta|TRAES3BF029400010CFD_c1 Ta|TRAES3BF030000050CFD_c1 Bd|Bradi2g45700.1.p Os|LOC_Os01g47262.2
OrthoMCL751	Ta|TRAES3BF029400040CFD_c1 Ta|TRAES3BF030000020CFD_c1 Bd|Bradi2g45670.1.p Os|LOC_Os01g47190.1
OrthoMCL752	Ta|TRAES3BF029400050CFD_c1 Ta|TRAES3BF030000010CFD_c1 Bd|Bradi2g45650.1.p Os|LOC_Os01g47180.1
OrthoMCL753	Ta|TRAES3BF029600020CFD_c1 Ta|TRAES3BF031400010CFD_c1 Bd|Bradi2g10278.3.p Os|LOC_Os01g16530.1
OrthoMCL754	Ta|TRAES3BF030500010CFD_c1 Ta|TRAES3BF030600030CFD_c1 Bd|Bradi2g54030.1.p Os|LOC_Os01g61480.1
OrthoMCL755	Ta|TRAES3BF030500020CFD_c1 Ta|TRAES3BF030600020CFD_c1 Bd|Bradi2g54010.1.p Os|LOC_Os01g61460.1
OrthoMCL756	Ta|TRAES3BF030500090CFD_c1 Ta|TRAES3BF030500100CFD_c1 Bd|Bradi2g43755.2.p Os|LOC_Os01g19750.1
OrthoMCL757	Ta|TRAES3BF031100060CFD_c1 Ta|TRAES3BF112800030CFD_c1 Ta|TRAES3BF031100070CFD_c1 Ta|TRAES3BF023500060CFD_c1
OrthoMCL758	Ta|TRAES3BF031100080CFD_c1 Ta|TRAES3BF171700050CFD_c1 Bd|Bradi2g01840.4.p Os|LOC_Os01g03520.1
OrthoMCL759	Ta|TRAES3BF032400040CFD_c1 Ta|TRAES3BF266400080CFD_c1 Ta|TRAES3BF266400060CFD_c1 Bd|Bradi2g62315.1.p
OrthoMCL760	Ta|TRAES3BF032400060CFD_c1 Ta|TRAES3BF155600010CFD_c1 Bd|Bradi2g62310.1.p Os|LOC_Os01g74250.1
OrthoMCL761	Ta|TRAES3BF032500030CFD_c1 Ta|TRAES3BF032500050CFD_c1 Ta|TRAES3BF032500040CFD_c1 Ta|TRAES3BF093200140CFD_c1
OrthoMCL762	Ta|TRAES3BF032700170CFD_c1 Ta|TRAES3BF032900060CFD_c1 Bd|Bradi2g53810.1.p Os|LOC_Os01g61170.1
OrthoMCL763	Ta|TRAES3BF033000020CFD_c1 Ta|TRAES3BF083000020CFD_c1 Bd|Bradi2g03140.2.p Os|LOC_Os01g05440.1
OrthoMCL764	Ta|TRAES3BF033000050CFD_c1 Ta|TRAES3BF033000060CFD_c1 Bd|Bradi2g03150.2.p Os|LOC_Os01g05460.1
OrthoMCL765	Ta|TRAES3BF033900070CFD_c1 Ta|TRAES3BF033900080CFD_c1 Bd|Bradi2g01980.1.p Os|LOC_Os01g03730.1
OrthoMCL766	Ta|TRAES3BF034000020CFD_c1 Ta|TRAES3BF110300080CFD_c1 Bd|Bradi2g50927.3.p Os|LOC_Os01g56050.1
OrthoMCL767	Ta|TRAES3BF035200020CFD_c1 Ta|TRAES3BF035200070CFD_c1 Ta|TRAES3BF035200090CFD_c1 Ta|TRAES3BF035200100CFD_c1
OrthoMCL768	Ta|TRAES3BF035300100CFD_c1 Ta|TRAES3BF035700060CFD_c1 Bd|Bradi2g00750.1.p Os|LOC_Os01g01890.1
OrthoMCL769	Ta|TRAES3BF035400070CFD_c1 Ta|TRAES3BF035700080CFD_c1 Ta|TRAES3BF097000020CFD_c1 Bd|Bradi2g01666.1.p
OrthoMCL770	Ta|TRAES3BF035900090CFD_c1 Ta|TRAES3BF035900100CFD_c1 Ta|TRAES3BF035900110CFD_c1 Ta|TRAES3BF035900120CFD_c1
OrthoMCL771	Ta|TRAES3BF036700060CFD_c1 Ta|TRAES3BF074300060CFD_c1 Ta|TRAES3BF074200010CFD_c1 Ta|TRAES3BF075300010CFD_c1
OrthoMCL772	Ta|TRAES3BF036800020CFD_c1 Ta|TRAES3BF074400010CFD_c1 Bd|Bradi2g47747.1.p Os|LOC_Os01g51010.1
OrthoMCL773	Ta|TRAES3BF036800030CFD_c1 Ta|TRAES3BF058400010CFD_c1 Bd|Bradi2g47740.1.p Os|LOC_Os01g50960.1
OrthoMCL774	Ta|TRAES3BF036800040CFD_c1 Ta|TRAES3BF058400020CFD_c1 Bd|Bradi2g47730.1.p Os|LOC_Os01g50940.1
OrthoMCL775	Ta|TRAES3BF037300170CFD_c1 Ta|TRAES3BF105300110CFD_c1 Ta|TRAES3BF116300020CFD_c1 Ta|TRAES3BF073500010CFD_c1
OrthoMCL776	Ta|TRAES3BF037600010CFD_c1 Ta|TRAES3BF037900060CFD_c1 Bd|Bradi2g02870.1.p Os|LOC_Os01g05010.1
OrthoMCL777	Ta|TRAES3BF037900020CFD_c1 Ta|TRAES3BF106100070CFD_c1 Ta|TRAES3BF099000050CFD_c1 Os|LOC_Os01g28220.1
OrthoMCL778	Ta|TRAES3BF038100010CFD_c1 Ta|TRAES3BF038200010CFD_c1 Bd|Bradi2g53020.1.p Os|LOC_Os01g59670.1
OrthoMCL779	Ta|TRAES3BF038600010CFD_c1 Ta|TRAES3BF038600020CFD_c1 Bd|Bradi2g09510.3.p Os|LOC_Os01g15630.1
OrthoMCL780	Ta|TRAES3BF039900010CFD_c1 Ta|TRAES3BF142500010CFD_c1 Bd|Bradi2g55120.1.p Os|LOC_Os01g63270.1
OrthoMCL781	Ta|TRAES3BF040900010CFD_c1 Ta|TRAES3BF041000060CFD_c1 Ta|TRAES3BF041000050CFD_c1 Ta|TRAES3BF040900020CFD_c1
OrthoMCL782	Ta|TRAES3BF041000100CFD_c1 Ta|TRAES3BF041000110CFD_c1 Bd|Bradi2g01520.1.p Os|LOC_Os01g03040.1
OrthoMCL783	Ta|TRAES3BF041100050CFD_c1 Ta|TRAES3BF041100060CFD_c1 Bd|Bradi2g01420.1.p Os|LOC_Os01g02930.1
OrthoMCL784	Ta|TRAES3BF041600010CFD_c1 Ta|TRAES3BF091600040CFD_c1 Bd|Bradi2g58940.1.p Os|LOC_Os01g69090.1
OrthoMCL785	Ta|TRAES3BF041800020CFD_c1 Ta|TRAES3BF123200010CFD_c1 Ta|TRAES3BF112400010CFD_c1 Bd|Bradi2g54226.1.p
OrthoMCL786	Ta|TRAES3BF043100020CFD_c1 Ta|TRAES3BF043400010CFD_c1 Bd|Bradi2g13567.1.p Os|LOC_Os01g31580.1
OrthoMCL787	Ta|TRAES3BF044000030CFD_c1 Ta|TRAES3BF107400010CFD_c1 Bd|Bradi2g58050.1.p Os|LOC_Os01g67860.1
OrthoMCL788	Ta|TRAES3BF044200260CFD_c1 Ta|TRAES3BF044200270CFD_c1 Bd|Bradi2g56210.1.p Os|LOC_Os01g64890.1
OrthoMCL789	Ta|TRAES3BF045500310CFD_c1 Ta|TRAES3BF045500380CFD_c1 Bd|Bradi2g49067.1.p Os|LOC_Os01g53350.1
OrthoMCL790	Ta|TRAES3BF045700070CFD_c1 Ta|TRAES3BF045700080CFD_c1 Bd|Bradi2g58610.1.p Os|LOC_Os01g68660.1
OrthoMCL791	Ta|TRAES3BF046100010CFD_c1 Ta|TRAES3BF046300010CFD_c1 Bd|Bradi2g50133.1.p Os|LOC_Os01g55000.1
OrthoMCL792	Ta|TRAES3BF046900030CFD_c1 Ta|TRAES3BF047300010CFD_c1 Bd|Bradi2g58780.2.p Os|LOC_Os01g68870.2
OrthoMCL793	Ta|TRAES3BF047600010CFD_c1 Ta|TRAES3BF047700020CFD_c1 Bd|Bradi2g41660.1.p Os|LOC_Os01g39310.1
OrthoMCL794	Ta|TRAES3BF047800010CFD_c1 Ta|TRAES3BF048200050CFD_c1 Bd|Bradi2g04471.1.p Os|LOC_Os01g07750.1
OrthoMCL795	Ta|TRAES3BF049800050CFD_c1 Ta|TRAES3BF086500070CFD_c1 Bd|Bradi2g07690.1.p Os|LOC_Os01g12870.1
OrthoMCL796	Ta|TRAES3BF050200050CFD_c1 Ta|TRAES3BF050300040CFD_c1 Bd|Bradi2g54970.1.p Os|LOC_Os01g62980.1
OrthoMCL797	Ta|TRAES3BF050200060CFD_c1 Ta|TRAES3BF050300030CFD_c1 Bd|Bradi2g54960.1.p Os|LOC_Os01g62970.1
OrthoMCL798	Ta|TRAES3BF050300090CFD_c1 Ta|TRAES3BF052300110CFD_c1 Ta|TRAES3BF052300120CFD_c1 Bd|Bradi2g60765.2.p
OrthoMCL799	Ta|TRAES3BF050800010CFD_c1 Ta|TRAES3BF050800040CFD_c1 Ta|TRAES3BF102200030CFD_c1 Ta|TRAES3BF070600030CFD_c1
OrthoMCL800	Ta|TRAES3BF050800100CFD_c1 Ta|TRAES3BF050800140CFD_c1 Ta|TRAES3BF050800130CFD_c1 Ta|TRAES3BF050800110CFD_c1
OrthoMCL801	Ta|TRAES3BF051600020CFD_c1 Ta|TRAES3BF052000040CFD_c1 Bd|Bradi2g08680.1.p Os|LOC_Os01g14530.1
OrthoMCL802	Ta|TRAES3BF051600030CFD_c1 Ta|TRAES3BF052000050CFD_c1 Bd|Bradi2g08690.1.p Os|LOC_Os01g14540.1
OrthoMCL803	Ta|TRAES3BF051600110CFD_c1 Ta|TRAES3BF051900010CFD_c1 Bd|Bradi2g08760.1.p Os|LOC_Os01g14650.1
OrthoMCL804	Ta|TRAES3BF051800010CFD_c1 Ta|TRAES3BF052200040CFD_c1 Bd|Bradi2g01870.1.p Os|LOC_Os01g03650.1
OrthoMCL805	Ta|TRAES3BF052300010CFD_c1 Ta|TRAES3BF052300030CFD_c1 Ta|TRAES3BF052300060CFD_c1 Ta|TRAES3BF052300070CFD_c1
OrthoMCL806	Ta|TRAES3BF052700020CFD_c1 Ta|TRAES3BF052700030CFD_c1 Bd|Bradi2g05060.1.p Os|LOC_Os01g47770.2
OrthoMCL807	Ta|TRAES3BF052700210CFD_c1 Ta|TRAES3BF052700390CFD_c1 Bd|Bradi2g61370.1.p Os|LOC_Os01g72880.1
OrthoMCL808	Ta|TRAES3BF052800010CFD_c1 Ta|TRAES3BF052800020CFD_c1 Bd|Bradi2g56160.1.p Os|LOC_Os01g64820.1
OrthoMCL809	Ta|TRAES3BF053100350CFD_c1 Ta|TRAES3BF053100400CFD_c1 Ta|TRAES3BF053100410CFD_c1 Bd|Bradi2g47121.1.p
OrthoMCL810	Ta|TRAES3BF053500020CFD_c1 Ta|TRAES3BF053500030CFD_c1 Bd|Bradi2g59290.1.p Os|LOC_Os01g70050.1
OrthoMCL811	Ta|TRAES3BF054300020CFD_c1 Ta|TRAES3BF054400140CFD_c1 Ta|TRAES3BF014700030CFD_c1 Ta|TRAES3BF015600020CFD_c1
OrthoMCL812	Ta|TRAES3BF054400090CFD_c1 Ta|TRAES3BF054400170CFD_c1 Bd|Bradi2g60130.1.p Os|LOC_Os01g70990.1
OrthoMCL813	Ta|TRAES3BF054400100CFD_c1 Ta|TRAES3BF054400110CFD_c1 Ta|TRAES3BF054400190CFD_c1 Ta|TRAES3BF118000010CFD_c1
OrthoMCL814	Ta|TRAES3BF055300020CFD_c1 Ta|TRAES3BF055300040CFD_c1 Bd|Bradi2g44000.2.p Os|LOC_Os01g43510.1
OrthoMCL815	Ta|TRAES3BF056900060CFD_c1 Ta|TRAES3BF159700020CFD_c1 Bd|Bradi2g04780.1.p Os|LOC_Os01g08150.1
OrthoMCL816	Ta|TRAES3BF057300010CFD_c1 Ta|TRAES3BF084800010CFD_c1 Bd|Bradi2g59090.1.p Os|LOC_Os01g69270.1
OrthoMCL817	Ta|TRAES3BF057600060CFD_c1 Ta|TRAES3BF091200100CFD_c1 Bd|Bradi2g53390.2.p Os|LOC_Os01g60270.1
OrthoMCL818	Ta|TRAES3BF057800110CFD_c1 Ta|TRAES3BF079300020CFD_c1 Bd|Bradi2g48420.1.p Os|LOC_Os01g52230.1
OrthoMCL819	Ta|TRAES3BF057900050CFD_c1 Ta|TRAES3BF058100210CFD_c1 Ta|TRAES3BF074300010CFD_c1 Bd|Bradi2g03850.1.p
OrthoMCL820	Ta|TRAES3BF058700020CFD_c1 Ta|TRAES3BF058700030CFD_c1 Bd|Bradi2g46810.1.p Os|LOC_Os01g49210.1
OrthoMCL821	Ta|TRAES3BF059100040CFD_c1 Ta|TRAES3BF059200020CFD_c1 Bd|Bradi2g46720.3.p Os|LOC_Os01g49010.1
OrthoMCL822	Ta|TRAES3BF059300020CFD_c1 Ta|TRAES3BF059400010CFD_c1 Bd|Bradi2g12510.1.p Os|LOC_Os01g23620.1
OrthoMCL823	Ta|TRAES3BF059600030CFD_c1 Ta|TRAES3BF059600050CFD_c1 Bd|Bradi2g26490.1.p Os|LOC_Os01g27890.1
OrthoMCL824	Ta|TRAES3BF060200100CFD_c1 Ta|TRAES3BF061100080CFD_c1 Bd|Bradi2g01095.1.p Os|LOC_Os01g02190.1
OrthoMCL825	Ta|TRAES3BF060300010CFD_c1 Ta|TRAES3BF060400130CFD_c1 Ta|TRAES3BF210900010CFD_c1 Ta|TRAES3BF060400200CFD_c1
OrthoMCL826	Ta|TRAES3BF060400090CFD_c1 Ta|TRAES3BF060500020CFD_c1 Bd|Bradi2g19520.1.p Os|LOC_Os01g71800.1
OrthoMCL827	Ta|TRAES3BF060500050CFD_c1 Ta|TRAES3BF061500070CFD_c1 Bd|Bradi2g00910.1.p Os|LOC_Os01g02050.1
OrthoMCL828	Ta|TRAES3BF060500150CFD_c1 Ta|TRAES3BF061200020CFD_c1 Ta|TRAES3BF061500010CFD_c1 Bd|Bradi2g42140.1.p
OrthoMCL829	Ta|TRAES3BF060500160CFD_c1 Ta|TRAES3BF061200010CFD_c1 Bd|Bradi2g00980.2.p Os|LOC_Os01g02090.1
OrthoMCL830	Ta|TRAES3BF060500340CFD_c1 Ta|TRAES3BF061300020CFD_c1 Bd|Bradi2g01030.1.p Os|LOC_Os01g02130.1
OrthoMCL831	Ta|TRAES3BF060500400CFD_c1 Ta|TRAES3BF091400430CFD_c1 Bd|Bradi2g02060.1.p Os|LOC_Os01g03940.1
OrthoMCL832	Ta|TRAES3BF060600140CFD_c1 Ta|TRAES3BF061500090CFD_c1 Bd|Bradi2g00890.1.p Os|LOC_Os01g02020.1
OrthoMCL833	Ta|TRAES3BF061700020CFD_c1 Ta|TRAES3BF061700060CFD_c1 Bd|Bradi2g60760.1.p Os|LOC_Os01g72170.1
OrthoMCL834	Ta|TRAES3BF061700110CFD_c1 Ta|TRAES3BF061700170CFD_c1 Bd|Bradi2g10500.1.p Os|LOC_Os01g71960.1
OrthoMCL835	Ta|TRAES3BF063600180CFD_c1 Ta|TRAES3BF063600190CFD_c1 Ta|TRAES3BF063600200CFD_c1 Bd|Bradi2g59890.3.p
OrthoMCL836	Ta|TRAES3BF063900010CFD_c1 Ta|TRAES3BF064200040CFD_c1 Bd|Bradi2g05790.1.p Os|LOC_Os01g09700.1
OrthoMCL837	Ta|TRAES3BF067800020CFD_c1 Ta|TRAES3BF067800060CFD_c1 Bd|Bradi2g03777.1.p Os|LOC_Os01g01030.1
OrthoMCL838	Ta|TRAES3BF067800250CFD_c1 Ta|TRAES3BF067800260CFD_c1 Bd|Bradi2g11820.1.p Os|LOC_Os01g20910.1
OrthoMCL839	Ta|TRAES3BF068500100CFD_c1 Ta|TRAES3BF068500110CFD_c1 Bd|Bradi2g00470.2.p Os|LOC_Os01g06090.1
OrthoMCL840	Ta|TRAES3BF071100020CFD_c1 Ta|TRAES3BF071100040CFD_c1 Bd|Bradi2g57940.1.p Os|LOC_Os01g67650.1
OrthoMCL841	Ta|TRAES3BF071200030CFD_c1 Ta|TRAES3BF071300110CFD_c1 Bd|Bradi2g43250.2.p Os|LOC_Os01g42540.1
OrthoMCL842	Ta|TRAES3BF072300230CFD_c1 Ta|TRAES3BF168900090CFD_c1 Bd|Bradi2g61600.1.p Os|LOC_Os01g72900.1
OrthoMCL843	Ta|TRAES3BF073700010CFD_c1 Ta|TRAES3BF075100030CFD_c1 Bd|Bradi2g06260.1.p Os|LOC_Os01g10450.2
OrthoMCL844	Ta|TRAES3BF073700020CFD_c1 Ta|TRAES3BF075100040CFD_c1 Bd|Bradi2g06250.1.p Os|LOC_Os01g04730.1
OrthoMCL845	Ta|TRAES3BF073700140CFD_c1 Ta|TRAES3BF073700150CFD_c1 Bd|Bradi2g11145.1.p Os|LOC_Os01g18440.1
OrthoMCL846	Ta|TRAES3BF075800060CFD_c1 Ta|TRAES3BF075800090CFD_c1 Ta|TRAES3BF075800070CFD_c1 Ta|TRAES3BF075800080CFD_c1
OrthoMCL847	Ta|TRAES3BF076000090CFD_c1 Ta|TRAES3BF076700010CFD_c1 Bd|Bradi2g47910.1.p Os|LOC_Os01g51280.1
OrthoMCL848	Ta|TRAES3BF077100010CFD_c1 Ta|TRAES3BF077100020CFD_c1 Bd|Bradi2g58152.1.p Os|LOC_Os01g68020.1
OrthoMCL849	Ta|TRAES3BF077200010CFD_c1 Ta|TRAES3BF077200020CFD_c1 Bd|Bradi2g58530.1.p Os|LOC_Os01g68589.1
OrthoMCL850	Ta|TRAES3BF077300090CFD_c1 Ta|TRAES3BF115600030CFD_c1 Bd|Bradi2g07160.4.p Os|LOC_Os01g12080.3
OrthoMCL851	Ta|TRAES3BF077600020CFD_c1 Ta|TRAES3BF077900020CFD_c1 Bd|Bradi2g09020.1.p Os|LOC_Os01g14970.1
OrthoMCL852	Ta|TRAES3BF077600030CFD_c1 Ta|TRAES3BF077900010CFD_c1 Bd|Bradi2g09030.1.p Os|LOC_Os01g14980.1
OrthoMCL853	Ta|TRAES3BF079800010CFD_c1 Ta|TRAES3BF079900040CFD_c1 Bd|Bradi2g53170.1.p Os|LOC_Os01g59920.1
OrthoMCL854	Ta|TRAES3BF079800020CFD_c1 Ta|TRAES3BF079900030CFD_c1 Bd|Bradi2g53160.12.p Os|LOC_Os01g59910.1
OrthoMCL855	Ta|TRAES3BF079800040CFD_c1 Ta|TRAES3BF079900020CFD_c1 Bd|Bradi2g53150.1.p Os|LOC_Os01g59900.1
OrthoMCL856	Ta|TRAES3BF079800050CFD_c1 Ta|TRAES3BF079900010CFD_c1 Bd|Bradi2g53140.1.p Os|LOC_Os01g59890.1
OrthoMCL857	Ta|TRAES3BF080500070CFD_c1 Ta|TRAES3BF080500080CFD_c1 Bd|Bradi2g61230.1.p Os|LOC_Os01g72610.1
OrthoMCL858	Ta|TRAES3BF080500110CFD_c1 Ta|TRAES3BF093500020CFD_c1 Ta|TRAES3BF097800020CFD_c1 Ta|TRAES3BF108100020CFD_c1
OrthoMCL859	Ta|TRAES3BF081300070CFD_c1 Ta|TRAES3BF082200010CFD_c1 Bd|Bradi2g08518.2.p Os|LOC_Os01g14090.1
OrthoMCL860	Ta|TRAES3BF081500050CFD_c1 Ta|TRAES3BF082100150CFD_c1 Bd|Bradi2g51070.1.p Os|LOC_Os01g56290.1
OrthoMCL861	Ta|TRAES3BF082000010CFD_c1 Ta|TRAES3BF082400080CFD_c1 Ta|TRAES3BF110400060CFD_c1 Os|LOC_Os01g71060.1
OrthoMCL862	Ta|TRAES3BF082600010CFD_c1 Ta|TRAES3BF086400020CFD_c1 Bd|Bradi2g42160.1.p Os|LOC_Os01g40610.1
OrthoMCL863	Ta|TRAES3BF083300010CFD_c1 Ta|TRAES3BF083600010CFD_c1 Bd|Bradi2g43210.4.p Os|LOC_Os01g42490.1
OrthoMCL864	Ta|TRAES3BF083300020CFD_c1 Ta|TRAES3BF083400020CFD_c1 Bd|Bradi2g43200.1.p Os|LOC_Os01g42480.2
OrthoMCL865	Ta|TRAES3BF083300030CFD_c1 Ta|TRAES3BF083400010CFD_c1 Bd|Bradi2g43190.1.p Os|LOC_Os01g42470.2
OrthoMCL866	Ta|TRAES3BF084600020CFD_c1 Ta|TRAES3BF084600030CFD_c1 Bd|Bradi2g59115.1.p Os|LOC_Os01g69840.1
OrthoMCL867	Ta|TRAES3BF084900090CFD_c1 Ta|TRAES3BF085100010CFD_c1 Bd|Bradi2g43930.1.p Os|LOC_Os01g43420.1
OrthoMCL868	Ta|TRAES3BF086400040CFD_c1 Ta|TRAES3BF279000160CFD_c1 Ta|TRAES3BF279000200CFD_c1 Bd|Bradi2g09434.1.p
OrthoMCL869	Ta|TRAES3BF086500010CFD_c1 Ta|TRAES3BF086600010CFD_c1 Bd|Bradi2g51890.1.p Os|LOC_Os01g57450.1
OrthoMCL870	Ta|TRAES3BF087800080CFD_c1 Ta|TRAES3BF087900010CFD_c1 Bd|Bradi2g45300.1.p Os|LOC_Os01g46290.1
OrthoMCL871	Ta|TRAES3BF089000150CFD_c1 Ta|TRAES3BF103100010CFD_c1 Bd|Bradi2g60660.1.p Os|LOC_Os01g72100.1
OrthoMCL872	Ta|TRAES3BF089200020CFD_c1 Ta|TRAES3BF089200030CFD_c1 Bd|Bradi2g06480.1.p Os|LOC_Os01g10830.1
OrthoMCL873	Ta|TRAES3BF089300170CFD_c1 Ta|TRAES3BF089300220CFD_c1 Ta|TRAES3BF278100100CFD_c1 Bd|Bradi2g28680.2.p
OrthoMCL874	Ta|TRAES3BF090100130CFD_c1 Ta|TRAES3BF094000010CFD_c1 Ta|TRAES3BF108400050CFD_c1 Os|LOC_Os01g71190.1
OrthoMCL875	Ta|TRAES3BF090300130CFD_c1 Ta|TRAES3BF100100090CFD_c1 Bd|Bradi2g50300.1.p Os|LOC_Os01g55270.1
OrthoMCL876	Ta|TRAES3BF090400020CFD_c1 Ta|TRAES3BF104000020CFD_c1 Ta|TRAES3BF102700030CFD_c1 Bd|Bradi2g11011.1.p
OrthoMCL877	Ta|TRAES3BF090800030CFD_c1 Ta|TRAES3BF106100030CFD_c1 Ta|TRAES3BF107700020CFD_c1 Bd|Bradi2g30380.1.p
OrthoMCL878	Ta|TRAES3BF090900080CFD_c1 Ta|TRAES3BF098800080CFD_c1 Bd|Bradi2g57567.1.p Os|LOC_Os01g67090.1
OrthoMCL879	Ta|TRAES3BF091100010CFD_c1 Ta|TRAES3BF091600260CFD_c1 Ta|TRAES3BF091100020CFD_c1 Bd|Bradi2g58850.1.p
OrthoMCL880	Ta|TRAES3BF091200090CFD_c1 Ta|TRAES3BF065000010CFD_c1 Ta|TRAES3BF065000030CFD_c1 Ta|TRAES3BF096800050CFD_c1
OrthoMCL881	Ta|TRAES3BF091400270CFD_c1 Ta|TRAES3BF108400040CFD_c1 Bd|Bradi2g02100.1.p Os|LOC_Os01g04020.2
OrthoMCL882	Ta|TRAES3BF091400310CFD_c1 Ta|TRAES3BF091400320CFD_c1 Bd|Bradi2g02090.1.p Os|LOC_Os01g04010.1
OrthoMCL883	Ta|TRAES3BF091500010CFD_c1 Ta|TRAES3BF111600200CFD_c1 Bd|Bradi2g06680.1.p Os|LOC_Os01g32080.1
OrthoMCL884	Ta|TRAES3BF092100090CFD_c1 Ta|TRAES3BF111300020CFD_c1 Bd|Bradi2g48020.1.p Os|LOC_Os01g51430.1
OrthoMCL885	Ta|TRAES3BF092600010CFD_c1 Ta|TRAES3BF094000030CFD_c1 Bd|Bradi2g59080.1.p Os|LOC_Os01g69250.4
OrthoMCL886	Ta|TRAES3BF092600020CFD_c1 Ta|TRAES3BF094000040CFD_c1 Bd|Bradi2g59070.1.p Os|LOC_Os01g69240.1
OrthoMCL887	Ta|TRAES3BF092600030CFD_c1 Ta|TRAES3BF094000050CFD_c1 Bd|Bradi2g59057.1.p Os|LOC_Os01g69230.1
OrthoMCL888	Ta|TRAES3BF093200110CFD_c1 Ta|TRAES3BF093200130CFD_c1 Bd|Bradi2g55520.2.p Os|LOC_Os01g63950.1
OrthoMCL889	Ta|TRAES3BF093200190CFD_c1 Ta|TRAES3BF100000030CFD_c1 Bd|Bradi2g00850.1.p Os|LOC_Os01g01920.1
OrthoMCL890	Ta|TRAES3BF093600040CFD_c1 Ta|TRAES3BF097900040CFD_c1 Bd|Bradi2g48180.1.p Os|LOC_Os01g51790.1
OrthoMCL891	Ta|TRAES3BF093600050CFD_c1 Ta|TRAES3BF097900030CFD_c1 Bd|Bradi2g48190.2.p Os|LOC_Os01g51800.1
OrthoMCL892	Ta|TRAES3BF093600060CFD_c1 Ta|TRAES3BF097900020CFD_c1 Bd|Bradi2g48200.1.p Os|LOC_Os01g51810.1
OrthoMCL893	Ta|TRAES3BF093800020CFD_c1 Ta|TRAES3BF108200050CFD_c1 Bd|Bradi2g43600.3.p Os|LOC_Os01g42970.2
OrthoMCL894	Ta|TRAES3BF094200010CFD_c1 Ta|TRAES3BF107400060CFD_c1 Bd|Bradi2g57967.4.p Os|LOC_Os01g67740.1
OrthoMCL895	Ta|TRAES3BF094200020CFD_c1 Ta|TRAES3BF107400050CFD_c1 Bd|Bradi2g57980.1.p Os|LOC_Os01g67750.1
OrthoMCL896	Ta|TRAES3BF094200030CFD_c1 Ta|TRAES3BF107400040CFD_c1 Bd|Bradi2g58020.1.p Os|LOC_Os01g67770.1
OrthoMCL897	Ta|TRAES3BF094200050CFD_c1 Ta|TRAES3BF107400030CFD_c1 Bd|Bradi2g54170.7.p Os|LOC_Os01g61720.9
OrthoMCL898	Ta|TRAES3BF096700010CFD_c1 Ta|TRAES3BF096700070CFD_c1 Ta|TRAES3BF096700040CFD_c1 Ta|TRAES3BF096700030CFD_c1
OrthoMCL899	Ta|TRAES3BF096800120CFD_c1 Ta|TRAES3BF275200020CFD_c1 Ta|TRAES3BF105300090CFD_c1 Ta|TRAES3BF275200030CFD_c1
OrthoMCL900	Ta|TRAES3BF097300010CFD_c1 Ta|TRAES3BF097300020CFD_c1 Bd|Bradi2g42490.1.p Os|LOC_Os01g41140.1
OrthoMCL901	Ta|TRAES3BF098200010CFD_c1 Ta|TRAES3BF098300010CFD_c1 Bd|Bradi2g02720.1.p Os|LOC_Os01g04800.1
OrthoMCL902	Ta|TRAES3BF099000010CFD_c1 Ta|TRAES3BF099000020CFD_c1 Bd|Bradi2g54590.1.p Os|LOC_Os01g62310.1
OrthoMCL903	Ta|TRAES3BF099900090CFD_c1 Ta|TRAES3BF099900100CFD_c1 Bd|Bradi2g12030.2.p Os|LOC_Os01g21590.1
OrthoMCL904	Ta|TRAES3BF100900030CFD_c1 Ta|TRAES3BF103500020CFD_c1 Bd|Bradi2g55680.1.p Os|LOC_Os01g64120.1
OrthoMCL905	Ta|TRAES3BF102700050CFD_c1 Ta|TRAES3BF104000050CFD_c1 Bd|Bradi2g09880.1.p Os|LOC_Os01g16146.1
OrthoMCL906	Ta|TRAES3BF104900080CFD_c1 Ta|TRAES3BF104900090CFD_c1 Bd|Bradi2g05870.1.p Os|LOC_Os01g09800.1
OrthoMCL907	Ta|TRAES3BF105800070CFD_c1 Ta|TRAES3BF105800080CFD_c1 Bd|Bradi2g58120.1.p Os|LOC_Os01g67980.1
OrthoMCL908	Ta|TRAES3BF106000030CFD_c1 Ta|TRAES3BF107700010CFD_c1 Bd|Bradi2g57210.1.p Os|LOC_Os01g66280.1
OrthoMCL909	Ta|TRAES3BF113400150CFD_c1 Ta|TRAES3BF113400190CFD_c1 Ta|TRAES3BF113400180CFD_c1 Bd|Bradi2g00780.1.p
OrthoMCL910	Ta|TRAES3BF113500010CFD_c1 Ta|TRAES3BF113600040CFD_c1 Bd|Bradi2g44390.1.p Os|LOC_Os01g44090.1
OrthoMCL911	Ta|TRAES3BF114600060CFD_c1 Ta|TRAES3BF114600070CFD_c1 Ta|TRAES3BF114600080CFD_c1 Bd|Bradi2g57680.1.p
OrthoMCL912	Ta|TRAES3BF115500010CFD_c1 Ta|TRAES3BF115600280CFD_c1 Bd|Bradi2g00210.1.p Os|LOC_Os01g06560.1
OrthoMCL913	Ta|TRAES3BF116200270CFD_c1 Ta|TRAES3BF116200290CFD_c1 Bd|Bradi2g60000.1.p Os|LOC_Os01g70850.1
OrthoMCL914	Ta|TRAES3BF116800030CFD_c1 Ta|TRAES3BF279600060CFD_c1 Bd|Bradi2g61740.1.p Os|LOC_Os01g73480.1
OrthoMCL915	Ta|TRAES3BF117100010CFD_c1 Ta|TRAES3BF118400010CFD_c1 Bd|Bradi2g06700.1.p Os|LOC_Os01g11160.1
OrthoMCL916	Ta|TRAES3BF117100100CFD_c1 Ta|TRAES3BF118200010CFD_c1 Bd|Bradi2g10960.1.p Os|LOC_Os01g17470.1
OrthoMCL917	Ta|TRAES3BF117100190CFD_c1 Ta|TRAES3BF117900080CFD_c1 Bd|Bradi2g06610.1.p Os|LOC_Os01g11040.1
OrthoMCL918	Ta|TRAES3BF117500110CFD_c1 Ta|TRAES3BF117500130CFD_c1 Bd|Bradi2g54470.1.p Os|LOC_Os01g62130.1
OrthoMCL919	Ta|TRAES3BF117800010CFD_c1 Ta|TRAES3BF117900060CFD_c1 Bd|Bradi2g42430.2.p Os|LOC_Os01g40990.3
OrthoMCL920	Ta|TRAES3BF117900010CFD_c1 Ta|TRAES3BF118300040CFD_c1 Bd|Bradi2g14490.4.p Os|LOC_Os01g40700.1
OrthoMCL921	Ta|TRAES3BF118300010CFD_c1 Ta|TRAES3BF118300030CFD_c1 Ta|TRAES3BF118300020CFD_c1 Bd|Bradi2g60317.1.p
OrthoMCL922	Ta|TRAES3BF118700140CFD_c1 Ta|TRAES3BF146700010CFD_c1 Ta|TRAES3BF273300110CFD_c1 Ta|TRAES3BF273300100CFD_c1
OrthoMCL923	Ta|TRAES3BF157000020CFD_c1 Ta|TRAES3BF157000030CFD_c1 Bd|Bradi2g06870.2.p Os|LOC_Os01g11520.1
OrthoMCL924	Ta|TRAES3BF164100010CFD_c1 Ta|TRAES3BF176600020CFD_c1 Bd|Bradi2g00677.1.p Os|LOC_Os01g01770.1
OrthoMCL925	Ta|TRAES3BF271800010CFD_c1 Ta|TRAES3BF271800030CFD_c1 Ta|TRAES3BF271800020CFD_c1 Bd|Bradi2g35790.1.p
OrthoMCL926	Ta|TRAES3BF272100030CFD_c1 Ta|TRAES3BF274500030CFD_c1 Ta|TRAES3BF274500020CFD_c1 Ta|TRAES3BF274500040CFD_c1
OrthoMCL927	Bd|Bradi2g02790.1.p Bd|Bradi2g19940.1.p Bd|Bradi2g03540.2.p Bd|Bradi2g36990.1.p
OrthoMCL928	Bd|Bradi2g04729.1.p Bd|Bradi2g15805.1.p Bd|Bradi2g32905.1.p Bd|Bradi2g37656.1.p
OrthoMCL929	Bd|Bradi2g08703.1.p Bd|Bradi2g25555.1.p Bd|Bradi2g26295.1.p Bd|Bradi2g50053.2.p
OrthoMCL930	Bd|Bradi2g15440.1.p Bd|Bradi2g15450.1.p Bd|Bradi2g15460.1.p Bd|Bradi2g17360.1.p
OrthoMCL931	Bd|Bradi2g20606.1.p Bd|Bradi2g20630.1.p Bd|Bradi2g20612.1.p Bd|Bradi2g20640.1.p
OrthoMCL932	Bd|Bradi2g22520.1.p Bd|Bradi2g22530.1.p Bd|Bradi2g34560.2.p Bd|Bradi2g33110.3.p
OrthoMCL933	Bd|Bradi2g24490.1.p Bd|Bradi2g35231.1.p Bd|Bradi2g35651.1.p Bd|Bradi2g27866.1.p
OrthoMCL934	Bd|Bradi2g29149.1.p Bd|Bradi2g29227.1.p Bd|Bradi2g42143.1.p Bd|Bradi2g51100.1.p
OrthoMCL935	Os|LOC_Os01g03240.1 Os|LOC_Os01g42170.1 Os|LOC_Os01g15720.1 Os|LOC_Os01g59040.1
OrthoMCL936	Os|LOC_Os01g06340.1 Os|LOC_Os01g06350.1 Os|LOC_Os01g06370.1 Os|LOC_Os01g06390.1
OrthoMCL937	Os|LOC_Os01g10240.1 Os|LOC_Os01g22710.1 Os|LOC_Os01g22700.1 Ta|TRAES3BF078700030CFD_c1
OrthoMCL938	Os|LOC_Os01g13660.1 Os|LOC_Os01g51670.1 Bd|Bradi2g05350.1.p Ta|TRAES3BF096800040CFD_c1
OrthoMCL939	Os|LOC_Os01g21920.1 Os|LOC_Os01g45650.1 Bd|Bradi2g13500.1.p Ta|TRAES3BF115600290CFD_c1
OrthoMCL940	Os|LOC_Os01g50259.1 Os|LOC_Os01g50280.1 Os|LOC_Os01g50300.1 Os|LOC_Os01g50290.1
OrthoMCL941	Ta|TRAES3BF000400010CFD_c1 Ta|TRAES3BF035200150CFD_c1 Ta|TRAES3BF000400060CFD_c1 Ta|TRAES3BF000400070CFD_c1
OrthoMCL942	Ta|TRAES3BF003500030CFD_c1 Ta|TRAES3BF037300130CFD_c1 Ta|TRAES3BF060500080CFD_c1 Ta|TRAES3BF186700060CFD_c1
OrthoMCL943	Ta|TRAES3BF007300150CFD_c1 Ta|TRAES3BF097100010CFD_c1 Ta|TRAES3BF110200010CFD_c1 Ta|TRAES3BF024700220CFD_c1
OrthoMCL944	Ta|TRAES3BF007300340CFD_c1 Ta|TRAES3BF115600230CFD_c1 Ta|TRAES3BF024700260CFD_c1 Ta|TRAES3BF115000110CFD_c1
OrthoMCL945	Ta|TRAES3BF013300060CFD_c1 Ta|TRAES3BF022400060CFD_c1 Ta|TRAES3BF022500030CFD_c1 Ta|TRAES3BF137900030CFD_c1
OrthoMCL946	Ta|TRAES3BF016200150CFD_c1 Ta|TRAES3BF117800030CFD_c1 Ta|TRAES3BF144700080CFD_c1 Ta|TRAES3BF021600210CFD_c1
OrthoMCL947	Ta|TRAES3BF021300030CFD_c1 Ta|TRAES3BF056000010CFD_c1 Ta|TRAES3BF056000020CFD_c1 Ta|TRAES3BF034300030CFD_c1
OrthoMCL948	Ta|TRAES3BF028700050CFD_c1 Ta|TRAES3BF060400190CFD_c1 Ta|TRAES3BF034200070CFD_c1 Ta|TRAES3BF034200060CFD_c1
OrthoMCL949	Ta|TRAES3BF036000020CFD_c1 Ta|TRAES3BF036000110CFD_c1 Ta|TRAES3BF036000060CFD_c1 Ta|TRAES3BF036000120CFD_c1
OrthoMCL950	Ta|TRAES3BF049800060CFD_c1 Ta|TRAES3BF279000240CFD_c1 Ta|TRAES3BF279000220CFD_c1 Ta|TRAES3BF279000230CFD_c1
OrthoMCL951	Ta|TRAES3BF052700090CFD_c1 Ta|TRAES3BF052700100CFD_c1 Ta|TRAES3BF052700110CFD_c1 Ta|TRAES3BF052700120CFD_c1
OrthoMCL952	Ta|TRAES3BF067100040CFD_c1 Ta|TRAES3BF279500020CFD_c1 Ta|TRAES3BF278800020CFD_c1 Ta|TRAES3BF156400090CFD_c1
OrthoMCL953	Ta|TRAES3BF078700040CFD_c1 Ta|TRAES3BF078700050CFD_c1 Ta|TRAES3BF078700130CFD_c1 Ta|TRAES3BF089500030CFD_c1
OrthoMCL954	Bd|Bradi2g04570.1.p Ta|TRAES3BF066100090CFD_c1 Bd|Bradi2g34250.1.p Os|LOC_Os01g07850.1
OrthoMCL955	Bd|Bradi2g04597.1.p Ta|TRAES3BF066100050CFD_c1 Bd|Bradi2g34180.1.p Os|LOC_Os01g07890.1
OrthoMCL956	Bd|Bradi2g04960.1.p Ta|TRAES3BF173900050CFD_c1 Bd|Bradi2g04970.1.p Os|LOC_Os01g08340.1
OrthoMCL957	Bd|Bradi2g05242.2.p Os|LOC_Os01g08750.1 Ta|TRAES3BF099900030CFD_c1 Ta|TRAES3BF099900040CFD_c1
OrthoMCL958	Bd|Bradi2g05455.1.p Ta|TRAES3BF096800130CFD_c1 Bd|Bradi2g33560.2.p Os|LOC_Os01g08990.1
OrthoMCL959	Bd|Bradi2g07510.1.p Os|LOC_Os01g12650.1 Bd|Bradi2g49160.1.p Ta|TRAES3BF133900020CFD_c1
OrthoMCL960	Bd|Bradi2g07770.1.p Ta|TRAES3BF018500020CFD_c1 Bd|Bradi2g31820.1.p Os|LOC_Os01g13030.1
OrthoMCL961	Bd|Bradi2g08590.1.p Ta|TRAES3BF003800060CFD_c1 Bd|Bradi2g36960.1.p Os|LOC_Os01g14330.1
OrthoMCL962	Bd|Bradi2g09310.1.p Os|LOC_Os01g15340.1 Bd|Bradi2g09320.1.p Ta|TRAES3BF106700010CFD_c1
OrthoMCL963	Bd|Bradi2g11135.1.p Os|LOC_Os01g18375.1 Bd|Bradi2g36770.1.p Ta|TRAES3BF008800080CFD_c1
OrthoMCL964	Bd|Bradi2g16770.1.p Ta|TRAES3BF050900020CFD_c1 Bd|Bradi2g46290.1.p Os|LOC_Os01g48280.2
OrthoMCL965	Bd|Bradi2g17266.1.p Ta|TRAES3BF059100010CFD_c1 Bd|Bradi2g17272.1.p Os|LOC_Os01g49150.1
OrthoMCL966	Bd|Bradi2g18160.2.p Os|LOC_Os01g51050.1 Bd|Bradi2g51540.1.p Ta|TRAES3BF265800100CFD_c1
OrthoMCL967	Bd|Bradi2g18650.1.p Os|LOC_Os01g40640.4 Bd|Bradi2g42220.10.p Ta|TRAES3BF118300080CFD_c1
OrthoMCL968	Bd|Bradi2g18730.3.p Os|LOC_Os01g52140.2 Bd|Bradi2g48355.1.p Ta|TRAES3BF057800010CFD_c1
OrthoMCL969	Bd|Bradi2g19990.1.p Os|LOC_Os01g35850.1 Ta|TRAES3BF049800010CFD_c1 Os|LOC_Os01g12900.3
OrthoMCL970	Bd|Bradi2g20310.1.p Os|LOC_Os01g56550.1 Bd|Bradi2g51340.1.p Ta|TRAES3BF074100020CFD_c1
OrthoMCL971	Bd|Bradi2g20880.2.p Os|LOC_Os01g57940.1 Bd|Bradi2g52197.1.p Ta|TRAES3BF033800050CFD_c1
OrthoMCL972	Bd|Bradi2g21197.1.p Os|LOC_Os01g58760.1 Bd|Bradi2g52590.2.p Ta|TRAES3BF086800020CFD_c1
OrthoMCL973	Bd|Bradi2g22387.4.p Ta|TRAES3BF128500170CFD_c1 Bd|Bradi2g49245.3.p Os|LOC_Os01g53670.4
OrthoMCL974	Bd|Bradi2g23060.1.p Os|LOC_Os01g62060.3 Bd|Bradi2g54400.1.p Ta|TRAES3BF117500040CFD_c1
OrthoMCL975	Bd|Bradi2g23260.2.p Ta|TRAES3BF091800020CFD_c1 Bd|Bradi2g54600.3.p Os|LOC_Os01g62350.1
OrthoMCL976	Bd|Bradi2g23530.2.p Os|LOC_Os01g62920.1 Bd|Bradi2g54940.1.p Ta|TRAES3BF107700050CFD_c1
OrthoMCL977	Bd|Bradi2g23710.1.p Os|LOC_Os01g63460.1 Bd|Bradi2g55217.1.p Ta|TRAES3BF018800030CFD_c1
OrthoMCL978	Bd|Bradi2g24690.5.p Ta|TRAES3BF064800040CFD_c1 Bd|Bradi2g56665.3.p Os|LOC_Os01g65530.1
OrthoMCL979	Bd|Bradi2g26950.1.p Os|LOC_Os01g72710.1 Bd|Bradi2g61270.1.p Ta|TRAES3BF268900070CFD_c1
OrthoMCL980	Bd|Bradi2g27731.1.p Os|LOC_Os01g73662.1 Bd|Bradi2g52019.1.p Ta|TRAES3BF036800110CFD_c1
OrthoMCL981	Bd|Bradi2g29330.1.p Ta|TRAES3BF094400150CFD_c1 Bd|Bradi2g53910.1.p Os|LOC_Os01g61350.1
OrthoMCL982	Bd|Bradi2g37100.1.p Os|LOC_Os01g74320.1 Ta|TRAES3BF066000110CFD_c1 Bd|Bradi2g62400.3.p
OrthoMCL983	Bd|Bradi2g40410.1.p Os|LOC_Os01g34560.1 Ta|TRAES3BF005700010CFD_c1 Ta|TRAES3BF113400090CFD_c1
OrthoMCL984	Bd|Bradi2g40942.1.p Os|LOC_Os01g37120.1 Ta|TRAES3BF097600020CFD_c1 Ta|TRAES3BF097600030CFD_c1
OrthoMCL985	Bd|Bradi2g45987.1.p Os|LOC_Os01g47650.1 Ta|TRAES3BF063400010CFD_c1 Ta|TRAES3BF063400020CFD_c1
OrthoMCL986	Bd|Bradi2g46030.1.p Os|LOC_Os01g47680.2 Ta|TRAES3BF081300050CFD_c1 Os|LOC_Os01g14070.1
OrthoMCL987	Bd|Bradi2g50890.3.p Os|LOC_Os01g56000.1 Ta|TRAES3BF110300010CFD_c1 Ta|TRAES3BF110300020CFD_c1
OrthoMCL988	Bd|Bradi2g53076.1.p Ta|TRAES3BF099200050CFD_c1 Bd|Bradi2g53082.1.p Os|LOC_Os01g59790.3
OrthoMCL989	Bd|Bradi2g54350.1.p Os|LOC_Os01g62000.1 Ta|TRAES3BF117700070CFD_c1 Os|LOC_Os01g62010.1
OrthoMCL990	Bd|Bradi2g54817.1.p Os|LOC_Os01g62790.1 Ta|TRAES3BF069100040CFD_c1 Ta|TRAES3BF069100030CFD_c1
OrthoMCL991	Bd|Bradi2g56640.1.p Os|LOC_Os01g65500.1 Ta|TRAES3BF021800120CFD_c1 Ta|TRAES3BF043700020CFD_c1
OrthoMCL992	Bd|Bradi2g57334.1.p Os|LOC_Os01g66544.1 Bd|Bradi2g57340.1.p Ta|TRAES3BF114300110CFD_c1
OrthoMCL993	Bd|Bradi2g57710.1.p Os|LOC_Os01g67360.1 Ta|TRAES3BF114600180CFD_c1 Ta|TRAES3BF163900010CFD_c1
OrthoMCL994	Bd|Bradi2g58470.1.p Os|LOC_Os01g68510.1 Ta|TRAES3BF136100030CFD_c1 Ta|TRAES3BF136100040CFD_c1
OrthoMCL995	Bd|Bradi2g59185.1.p Ta|TRAES3BF009000040CFD_c1 Bd|Bradi2g59190.1.p Os|LOC_Os01g69850.1
OrthoMCL996	Bd|Bradi2g61070.1.p Os|LOC_Os01g72430.1 Ta|TRAES3BF155700070CFD_c1 Os|LOC_Os01g72460.1
OrthoMCL997	Bd|Bradi2g62270.1.p Os|LOC_Os01g74180.2 Ta|TRAES3BF021600250CFD_c1 Ta|TRAES3BF136700070CFD_c1
OrthoMCL998	Bd|Bradi2g00245.1.p Bd|Bradi2g00270.1.p Ta|TRAES3BF024200040CFD_c1
OrthoMCL999	Bd|Bradi2g00570.2.p Bd|Bradi2g03100.1.p Os|LOC_Os01g44170.1
OrthoMCL1000	Bd|Bradi2g01752.1.p Bd|Bradi2g03130.5.p Ta|TRAES3BF091200010CFD_c1
OrthoMCL1001	Bd|Bradi2g02380.1.p Bd|Bradi2g02390.1.p Ta|TRAES3BF065400030CFD_c1
OrthoMCL1002	Bd|Bradi2g03220.1.p Bd|Bradi2g03230.1.p Ta|TRAES3BF079100080CFD_c1
OrthoMCL1003	Bd|Bradi2g03580.1.p Bd|Bradi2g39980.1.p Os|LOC_Os01g01350.2
OrthoMCL1004	Bd|Bradi2g03687.1.p Bd|Bradi2g39960.1.p Os|LOC_Os01g01307.2
OrthoMCL1005	Bd|Bradi2g04240.2.p Bd|Bradi2g04247.1.p Bd|Bradi2g04257.1.p
OrthoMCL1006	Bd|Bradi2g04767.1.p Bd|Bradi2g34052.1.p Os|LOC_Os01g08130.1
OrthoMCL1007	Bd|Bradi2g05080.1.p Bd|Bradi2g33930.1.p Ta|TRAES3BF054700010CFD_c1
OrthoMCL1008	Bd|Bradi2g06100.2.p Bd|Bradi2g15835.1.p Os|LOC_Os01g10770.1
OrthoMCL1009	Bd|Bradi2g06230.2.p Bd|Bradi2g12937.1.p Os|LOC_Os01g10430.1
OrthoMCL1010	Bd|Bradi2g06520.1.p Bd|Bradi2g32600.2.p Ta|TRAES3BF280100010CFD_c1
OrthoMCL1011	Bd|Bradi2g06810.1.p Bd|Bradi2g35587.1.p Os|LOC_Os01g25450.1
OrthoMCL1012	Bd|Bradi2g07303.1.p Bd|Bradi2g08990.2.p Ta|TRAES3BF047500020CFD_c1
OrthoMCL1013	Bd|Bradi2g08267.1.p Bd|Bradi2g53950.1.p Ta|TRAES3BF062500080CFD_c1
OrthoMCL1014	Bd|Bradi2g08666.1.p Bd|Bradi2g48101.1.p Ta|TRAES3BF007600060CFD_c1
OrthoMCL1015	Bd|Bradi2g10758.1.p Bd|Bradi2g55840.1.p Bd|Bradi2g56410.1.p
OrthoMCL1016	Bd|Bradi2g11080.1.p Bd|Bradi2g36730.1.p Os|LOC_Os01g18240.1
OrthoMCL1017	Bd|Bradi2g11300.1.p Bd|Bradi2g11307.1.p Os|LOC_Os01g18910.1
OrthoMCL1018	Bd|Bradi2g11410.1.p Bd|Bradi2g48457.1.p Os|LOC_Os01g19220.1
OrthoMCL1019	Bd|Bradi2g11652.3.p Bd|Bradi2g28157.1.p Os|LOC_Os01g19850.1
OrthoMCL1020	Bd|Bradi2g11730.1.p Bd|Bradi2g28060.4.p Ta|TRAES3BF108600070CFD_c1
OrthoMCL1021	Bd|Bradi2g11807.2.p Bd|Bradi2g27947.1.p Os|LOC_Os01g20860.1
OrthoMCL1022	Bd|Bradi2g11850.1.p Bd|Bradi2g27930.1.p Os|LOC_Os01g20980.1
OrthoMCL1023	Bd|Bradi2g12310.1.p Bd|Bradi2g34770.1.p Os|LOC_Os01g22520.2
OrthoMCL1024	Bd|Bradi2g12360.1.p Bd|Bradi2g40560.1.p Ta|TRAES3BF161200020CFD_c1
OrthoMCL1025	Bd|Bradi2g12520.1.p Bd|Bradi2g34970.1.p Os|LOC_Os01g23610.2
OrthoMCL1026	Bd|Bradi2g12540.1.p Bd|Bradi2g34930.1.p Os|LOC_Os01g23580.1
OrthoMCL1027	Bd|Bradi2g12566.1.p Bd|Bradi2g58503.1.p Os|LOC_Os01g68560.1
OrthoMCL1028	Bd|Bradi2g12950.1.p Bd|Bradi2g35740.1.p Ta|TRAES3BF083000150CFD_c1
OrthoMCL1029	Bd|Bradi2g34721.1.p Bd|Bradi2g60841.1.p Bd|Bradi2g40813.1.p
OrthoMCL1030	Bd|Bradi2g14375.1.p Bd|Bradi2g41720.2.p Ta|TRAES3BF178200080CFD_c1
OrthoMCL1031	Bd|Bradi2g14450.2.p Bd|Bradi2g42090.2.p Os|LOC_Os01g40450.1
OrthoMCL1032	Bd|Bradi2g14470.1.p Bd|Bradi2g42190.1.p Os|LOC_Os01g40630.2
OrthoMCL1033	Bd|Bradi2g14820.3.p Bd|Bradi2g43830.2.p Os|LOC_Os01g43330.1
OrthoMCL1034	Bd|Bradi2g14900.1.p Bd|Bradi2g16070.1.p Bd|Bradi2g16100.1.p
OrthoMCL1035	Bd|Bradi2g15200.1.p Bd|Bradi2g15220.2.p Ta|TRAES3BF060600250CFD_c1
OrthoMCL1036	Bd|Bradi2g15860.1.p Bd|Bradi2g15986.1.p Bd|Bradi2g15995.1.p
OrthoMCL1037	Bd|Bradi2g16237.1.p Bd|Bradi2g45817.3.p Os|LOC_Os01g47430.1
OrthoMCL1038	Bd|Bradi2g16250.2.p Bd|Bradi2g16380.1.p Os|LOC_Os01g28300.1
OrthoMCL1039	Bd|Bradi2g16310.1.p Bd|Bradi2g45860.1.p Ta|TRAES3BF058500010CFD_c1
OrthoMCL1040	Bd|Bradi2g16610.3.p Bd|Bradi2g46190.1.p Os|LOC_Os01g48060.3
OrthoMCL1041	Bd|Bradi2g16670.1.p Bd|Bradi2g46240.3.p Os|LOC_Os01g48190.3
OrthoMCL1042	Bd|Bradi2g17240.3.p Bd|Bradi2g46730.1.p Os|LOC_Os01g49026.2
OrthoMCL1043	Bd|Bradi2g17451.1.p Bd|Bradi2g17461.1.p Bd|Bradi2g17490.1.p
OrthoMCL1044	Bd|Bradi2g17800.2.p Bd|Bradi2g17820.1.p Bd|Bradi2g17840.1.p
OrthoMCL1045	Bd|Bradi2g17950.1.p Bd|Bradi2g18190.1.p Ta|TRAES3BF054400040CFD_c1
OrthoMCL1046	Bd|Bradi2g18030.1.p Bd|Bradi2g18040.1.p Ta|TRAES3BF041000010CFD_c1
OrthoMCL1047	Bd|Bradi2g18760.1.p Bd|Bradi2g42630.1.p Bd|Bradi2g54360.1.p
OrthoMCL1048	Bd|Bradi2g18830.2.p Bd|Bradi2g18840.1.p Bd|Bradi2g18851.1.p
OrthoMCL1049	Bd|Bradi2g18900.1.p Bd|Bradi2g19580.1.p Os|LOC_Os01g19870.1
OrthoMCL1050	Bd|Bradi2g19147.1.p Bd|Bradi2g19160.1.p Os|LOC_Os01g64910.1
OrthoMCL1051	Bd|Bradi2g19420.2.p Bd|Bradi2g49500.1.p Os|LOC_Os01g53990.2
OrthoMCL1052	Bd|Bradi2g19510.1.p Bd|Bradi2g49640.1.p Ta|TRAES3BF159000030CFD_c1
OrthoMCL1053	Bd|Bradi2g19540.1.p Bd|Bradi2g49660.1.p Ta|TRAES3BF050100010CFD_c1
OrthoMCL1054	Bd|Bradi2g19670.1.p Bd|Bradi2g49795.1.p Os|LOC_Os01g54490.1
OrthoMCL1055	Bd|Bradi2g20010.2.p Bd|Bradi2g50600.1.p Ta|TRAES3BF003200070CFD_c1
OrthoMCL1056	Bd|Bradi2g20340.1.p Bd|Bradi2g51400.1.p Os|LOC_Os01g56600.1
OrthoMCL1057	Bd|Bradi2g20830.1.p Bd|Bradi2g20840.1.p Bd|Bradi2g20850.1.p
OrthoMCL1058	Bd|Bradi2g21193.1.p Bd|Bradi2g45653.1.p Ta|TRAES3BF089500120CFD_c1
OrthoMCL1059	Bd|Bradi2g22300.1.p Bd|Bradi2g25440.1.p Ta|TRAES3BF090500050CFD_c1
OrthoMCL1060	Bd|Bradi2g22630.1.p Bd|Bradi2g53940.1.p Ta|TRAES3BF030500120CFD_c1
OrthoMCL1061	Bd|Bradi2g23170.1.p Bd|Bradi2g35980.1.p Bd|Bradi2g35950.1.p
OrthoMCL1062	Bd|Bradi2g23187.4.p Bd|Bradi2g58270.3.p Ta|TRAES3BF068900010CFD_c1
OrthoMCL1063	Bd|Bradi2g24750.2.p Bd|Bradi2g56830.4.p Os|LOC_Os01g65800.1
OrthoMCL1064	Bd|Bradi2g24810.1.p Bd|Bradi2g24840.1.p Bd|Bradi2g24820.1.p
OrthoMCL1065	Bd|Bradi2g25285.2.p Bd|Bradi2g25300.4.p Ta|TRAES3BF019000100CFD_c1
OrthoMCL1066	Bd|Bradi2g25417.1.p Bd|Bradi2g25430.1.p Bd|Bradi2g25460.3.p
OrthoMCL1067	Bd|Bradi2g26500.2.p Bd|Bradi2g43500.1.p Ta|TRAES3BF046400020CFD_c1
OrthoMCL1068	Bd|Bradi2g27180.4.p Bd|Bradi2g60380.1.p Os|LOC_Os01g71270.1
OrthoMCL1069	Bd|Bradi2g27340.1.p Bd|Bradi2g60110.2.p Os|LOC_Os01g71010.2
OrthoMCL1070	Bd|Bradi2g33550.1.p Bd|Bradi2g61280.1.p Ta|TRAES3BF153400080CFD_c1
OrthoMCL1071	Bd|Bradi2g33676.1.p Bd|Bradi2g33682.1.p Os|LOC_Os01g08560.2
OrthoMCL1072	Bd|Bradi2g34120.1.p Bd|Bradi2g34130.1.p Bd|Bradi2g34140.1.p
OrthoMCL1073	Bd|Bradi2g34610.1.p Bd|Bradi2g35780.1.p Os|LOC_Os01g06600.1
OrthoMCL1074	Bd|Bradi2g35440.1.p Bd|Bradi2g35450.1.p Ta|TRAES3BF067800330CFD_c1
OrthoMCL1075	Bd|Bradi2g36150.1.p Bd|Bradi2g36173.1.p Ta|TRAES3BF076800010CFD_c1
OrthoMCL1076	Bd|Bradi2g36268.1.p Bd|Bradi2g36340.1.p Bd|Bradi2g36277.3.p
OrthoMCL1077	Bd|Bradi2g36557.1.p Bd|Bradi2g51684.1.p Ta|TRAES3BF060000020CFD_c1
OrthoMCL1078	Bd|Bradi2g36676.1.p Bd|Bradi2g36680.2.p Ta|TRAES3BF173900010CFD_c1
OrthoMCL1079	Bd|Bradi2g36774.1.p Bd|Bradi2g36778.1.p Bd|Bradi2g36782.1.p
OrthoMCL1080	Bd|Bradi2g37047.1.p Bd|Bradi2g37060.1.p Bd|Bradi2g37067.1.p
OrthoMCL1081	Bd|Bradi2g37160.1.p Bd|Bradi2g62360.1.p Ta|TRAES3BF266400010CFD_c1
OrthoMCL1082	Bd|Bradi2g38030.2.p Bd|Bradi2g62697.2.p Ta|TRAES3BF024600030CFD_c1
OrthoMCL1083	Bd|Bradi2g38601.1.p Bd|Bradi2g38610.1.p Bd|Bradi2g43167.1.p
OrthoMCL1084	Bd|Bradi2g38780.2.p Bd|Bradi2g62410.1.p Os|LOC_Os01g74330.1
OrthoMCL1085	Bd|Bradi2g38970.1.p Bd|Bradi2g62290.1.p Os|LOC_Os01g74200.1
OrthoMCL1086	Bd|Bradi2g39430.1.p Bd|Bradi2g39440.1.p Bd|Bradi2g39460.1.p
OrthoMCL1087	Bd|Bradi2g39610.1.p Bd|Bradi2g40890.2.p Ta|TRAES3BF067200020CFD_c1
OrthoMCL1088	Bd|Bradi2g41093.1.p Bd|Bradi2g41100.1.p Os|LOC_Os01g37750.1
OrthoMCL1089	Bd|Bradi2g46390.1.p Bd|Bradi2g46440.2.p Os|LOC_Os01g48430.1
OrthoMCL1090	Bd|Bradi2g52650.2.p Bd|Bradi2g60570.2.p Os|LOC_Os01g71690.2
OrthoMCL1091	Bd|Bradi2g53497.1.p Bd|Bradi2g53500.2.p Os|LOC_Os01g60540.1
OrthoMCL1092	Bd|Bradi2g59680.1.p Bd|Bradi2g59685.1.p Ta|TRAES3BF082000050CFD_c1
OrthoMCL1093	Bd|Bradi2g61690.1.p Bd|Bradi2g61820.2.p Os|LOC_Os01g73570.2
OrthoMCL1094	Os|LOC_Os01g04040.1 Os|LOC_Os01g04050.1 Bd|Bradi2g08870.2.p
OrthoMCL1095	Os|LOC_Os01g04430.1 Os|LOC_Os01g04560.1 Bd|Bradi2g02450.1.p
OrthoMCL1096	Os|LOC_Os01g06030.1 Os|LOC_Os01g06070.1 Ta|TRAES3BF065100020CFD_c1
OrthoMCL1097	Os|LOC_Os01g06740.1 Os|LOC_Os01g07300.2 Bd|Bradi2g27116.1.p
OrthoMCL1098	Os|LOC_Os01g06820.1 Os|LOC_Os01g06870.1 Bd|Bradi2g03900.2.p
OrthoMCL1099	Os|LOC_Os01g13810.1 Os|LOC_Os01g13870.1 Ta|TRAES3BF158700010CFD_c1
OrthoMCL1100	Os|LOC_Os01g16370.1 Os|LOC_Os01g16390.1 Os|LOC_Os01g16400.1
OrthoMCL1101	Os|LOC_Os01g16714.1 Os|LOC_Os01g16750.1 Bd|Bradi2g10302.1.p
OrthoMCL1102	Os|LOC_Os01g18490.1 Os|LOC_Os01g18530.1 Bd|Bradi2g11166.1.p
OrthoMCL1103	Os|LOC_Os01g19490.1 Os|LOC_Os01g19529.1 Bd|Bradi2g11510.1.p
OrthoMCL1104	Os|LOC_Os01g25360.1 Os|LOC_Os01g37630.1 Bd|Bradi2g41070.1.p
OrthoMCL1105	Os|LOC_Os01g26174.1 Os|LOC_Os01g26280.1 Ta|TRAES3BF060500240CFD_c1
OrthoMCL1106	Os|LOC_Os01g28450.1 Os|LOC_Os01g28500.1 Bd|Bradi2g14240.1.p
OrthoMCL1107	Os|LOC_Os01g29390.1 Os|LOC_Os01g73070.2 Bd|Bradi2g22915.1.p
OrthoMCL1108	Os|LOC_Os01g38229.4 Os|LOC_Os01g38359.2 Os|LOC_Os01g38180.1
OrthoMCL1109	Os|LOC_Os01g40150.1 Os|LOC_Os01g40170.1 Bd|Bradi2g41963.1.p
OrthoMCL1110	Os|LOC_Os01g41050.1 Os|LOC_Os01g52130.1 Bd|Bradi2g48350.1.p
OrthoMCL1111	Os|LOC_Os01g41710.1 Os|LOC_Os01g52240.1 Bd|Bradi2g16290.1.p
OrthoMCL1112	Os|LOC_Os01g51490.1 Os|LOC_Os01g51500.1 Ta|TRAES3BF092100040CFD_c1
OrthoMCL1113	Os|LOC_Os01g53580.1 Os|LOC_Os01g53590.1 Ta|TRAES3BF075400010CFD_c1
OrthoMCL1114	Os|LOC_Os01g54140.1 Os|LOC_Os01g54170.1 Bd|Bradi2g19470.2.p
OrthoMCL1115	Os|LOC_Os01g58310.1 Os|LOC_Os01g58335.1 Os|LOC_Os01g58370.1
OrthoMCL1116	Os|LOC_Os01g71540.1 Os|LOC_Os01g71590.4 Bd|Bradi2g37431.1.p
OrthoMCL1117	Os|LOC_Os01g72140.1 Os|LOC_Os01g72150.1 Ta|TRAES3BF089000020CFD_c1
OrthoMCL1118	Ta|TRAES3BF000400030CFD_c1 Ta|TRAES3BF000400050CFD_c1 Bd|Bradi2g01770.3.p
OrthoMCL1119	Ta|TRAES3BF004500050CFD_c1 Ta|TRAES3BF006400050CFD_c1 Bd|Bradi2g02370.1.p
OrthoMCL1120	Ta|TRAES3BF005900030CFD_c1 Ta|TRAES3BF277500020CFD_c1 Ta|TRAES3BF277500040CFD_c1
OrthoMCL1121	Ta|TRAES3BF007300420CFD_c1 Ta|TRAES3BF105000010CFD_c1 Bd|Bradi2g03103.1.p
OrthoMCL1122	Ta|TRAES3BF007300510CFD_c1 Ta|TRAES3BF024700180CFD_c1 Os|LOC_Os01g57968.1
OrthoMCL1123	Ta|TRAES3BF007600070CFD_c1 Ta|TRAES3BF156800010CFD_c1 Os|LOC_Os01g12330.1
OrthoMCL1124	Ta|TRAES3BF008300030CFD_c1 Ta|TRAES3BF008300040CFD_c1 Bd|Bradi2g09487.2.p
OrthoMCL1125	Ta|TRAES3BF010400070CFD_c1 Ta|TRAES3BF171700200CFD_c1 Bd|Bradi2g18347.1.p
OrthoMCL1126	Ta|TRAES3BF010800030CFD_c1 Ta|TRAES3BF010800040CFD_c1 Bd|Bradi2g59278.1.p
OrthoMCL1127	Ta|TRAES3BF013300020CFD_c1 Ta|TRAES3BF074400040CFD_c1 Ta|TRAES3BF075200050CFD_c1
OrthoMCL1128	Ta|TRAES3BF014000050CFD_c1 Ta|TRAES3BF014100110CFD_c1 Ta|TRAES3BF014200010CFD_c1
OrthoMCL1129	Ta|TRAES3BF014700040CFD_c1 Ta|TRAES3BF037500030CFD_c1 Bd|Bradi2g33230.1.p
OrthoMCL1130	Ta|TRAES3BF015600030CFD_c1 Ta|TRAES3BF037500060CFD_c1 Bd|Bradi2g31160.1.p
OrthoMCL1131	Ta|TRAES3BF018900050CFD_c1 Ta|TRAES3BF018900070CFD_c1 Bd|Bradi2g35490.1.p
OrthoMCL1132	Ta|TRAES3BF018900100CFD_c1 Ta|TRAES3BF018900110CFD_c1 Ta|TRAES3BF018900080CFD_c1
OrthoMCL1133	Ta|TRAES3BF020100020CFD_c1 Ta|TRAES3BF020100030CFD_c1 Ta|TRAES3BF020100040CFD_c1
OrthoMCL1134	Ta|TRAES3BF020800010CFD_c1 Ta|TRAES3BF128700070CFD_c1 Bd|Bradi2g43845.1.p
OrthoMCL1135	Ta|TRAES3BF021600070CFD_c1 Ta|TRAES3BF045200010CFD_c1 Ta|TRAES3BF045400010CFD_c1
OrthoMCL1136	Ta|TRAES3BF021800100CFD_c1 Ta|TRAES3BF021800160CFD_c1 Bd|Bradi2g04700.1.p
OrthoMCL1137	Ta|TRAES3BF023500040CFD_c1 Ta|TRAES3BF039600060CFD_c1 Ta|TRAES3BF101100150CFD_c1
OrthoMCL1138	Ta|TRAES3BF023800040CFD_c1 Ta|TRAES3BF023900030CFD_c1 Os|LOC_Os01g58690.1
OrthoMCL1139	Ta|TRAES3BF023800060CFD_c1 Ta|TRAES3BF023900050CFD_c1 Os|LOC_Os01g40160.1
OrthoMCL1140	Ta|TRAES3BF024600010CFD_c1 Ta|TRAES3BF024600060CFD_c1 Bd|Bradi2g62690.1.p
OrthoMCL1141	Ta|TRAES3BF024700120CFD_c1 Ta|TRAES3BF024700160CFD_c1 Ta|TRAES3BF024900020CFD_c1
OrthoMCL1142	Ta|TRAES3BF025700060CFD_c1 Ta|TRAES3BF053500090CFD_c1 Ta|TRAES3BF109900040CFD_c1
OrthoMCL1143	Ta|TRAES3BF025900010CFD_c1 Ta|TRAES3BF092800010CFD_c1 Ta|TRAES3BF108600060CFD_c1
OrthoMCL1144	Ta|TRAES3BF025900040CFD_c1 Ta|TRAES3BF072500060CFD_c1 Ta|TRAES3BF099600140CFD_c1
OrthoMCL1145	Ta|TRAES3BF026100020CFD_c1 Ta|TRAES3BF026200160CFD_c1 Bd|Bradi2g44540.1.p
OrthoMCL1146	Ta|TRAES3BF026500130CFD_c1 Ta|TRAES3BF026500140CFD_c1 Ta|TRAES3BF026500150CFD_c1
OrthoMCL1147	Ta|TRAES3BF028700040CFD_c1 Ta|TRAES3BF060400210CFD_c1 Bd|Bradi2g16887.2.p
OrthoMCL1148	Ta|TRAES3BF029400030CFD_c1 Ta|TRAES3BF030000030CFD_c1 Bd|Bradi2g45680.1.p
OrthoMCL1149	Ta|TRAES3BF030100090CFD_c1 Ta|TRAES3BF030400070CFD_c1 Ta|TRAES3BF030300030CFD_c1
OrthoMCL1150	Ta|TRAES3BF031700010CFD_c1 Ta|TRAES3BF039600080CFD_c1 Ta|TRAES3BF172200050CFD_c1
OrthoMCL1151	Ta|TRAES3BF032400030CFD_c1 Ta|TRAES3BF051200050CFD_c1 Os|LOC_Os01g46932.1
OrthoMCL1152	Ta|TRAES3BF033000030CFD_c1 Ta|TRAES3BF157000100CFD_c1 Ta|TRAES3BF172200120CFD_c1
OrthoMCL1153	Ta|TRAES3BF035000040CFD_c1 Ta|TRAES3BF039500150CFD_c1 Ta|TRAES3BF063200060CFD_c1
OrthoMCL1154	Ta|TRAES3BF035300170CFD_c1 Ta|TRAES3BF035600010CFD_c1 Bd|Bradi2g13367.2.p
OrthoMCL1155	Ta|TRAES3BF036000140CFD_c1 Ta|TRAES3BF036000240CFD_c1 Os|LOC_Os01g72810.1
OrthoMCL1156	Ta|TRAES3BF036000150CFD_c1 Ta|TRAES3BF046600010CFD_c1 Bd|Bradi2g18700.2.p
OrthoMCL1157	Ta|TRAES3BF036000280CFD_c1 Ta|TRAES3BF036000290CFD_c1 Bd|Bradi2g26660.1.p
OrthoMCL1158	Ta|TRAES3BF036800180CFD_c1 Ta|TRAES3BF037000020CFD_c1 Ta|TRAES3BF074200020CFD_c1
OrthoMCL1159	Ta|TRAES3BF037300070CFD_c1 Ta|TRAES3BF057900200CFD_c1 Ta|TRAES3BF080000070CFD_c1
OrthoMCL1160	Ta|TRAES3BF037900030CFD_c1 Ta|TRAES3BF037900070CFD_c1 Bd|Bradi2g38850.2.p
OrthoMCL1161	Ta|TRAES3BF039300050CFD_c1 Ta|TRAES3BF062000030CFD_c1 Ta|TRAES3BF050800390CFD_c1
OrthoMCL1162	Ta|TRAES3BF039400090CFD_c1 Ta|TRAES3BF136000100CFD_c1 Bd|Bradi2g12263.1.p
OrthoMCL1163	Ta|TRAES3BF039500160CFD_c1 Ta|TRAES3BF039600210CFD_c1 Ta|TRAES3BF270500120CFD_c1
OrthoMCL1164	Ta|TRAES3BF040900040CFD_c1 Ta|TRAES3BF041000140CFD_c1 Bd|Bradi2g14950.1.p
OrthoMCL1165	Ta|TRAES3BF041300010CFD_c1 Ta|TRAES3BF041400010CFD_c1 Ta|TRAES3BF101600020CFD_c1
OrthoMCL1166	Ta|TRAES3BF041300040CFD_c1 Ta|TRAES3BF041300070CFD_c1 Bd|Bradi2g60080.1.p
OrthoMCL1167	Ta|TRAES3BF041400050CFD_c1 Ta|TRAES3BF100200020CFD_c1 Bd|Bradi2g35750.2.p
OrthoMCL1168	Ta|TRAES3BF041800060CFD_c1 Ta|TRAES3BF042000010CFD_c1 Bd|Bradi2g50550.1.p
OrthoMCL1169	Ta|TRAES3BF044000110CFD_c1 Ta|TRAES3BF044100100CFD_c1 Os|LOC_Os01g66130.1
OrthoMCL1170	Ta|TRAES3BF044000120CFD_c1 Ta|TRAES3BF044100090CFD_c1 Os|LOC_Os01g37260.2
OrthoMCL1171	Ta|TRAES3BF044100010CFD_c1 Ta|TRAES3BF110100110CFD_c1 Bd|Bradi2g20590.1.p
OrthoMCL1172	Ta|TRAES3BF044500040CFD_c1 Ta|TRAES3BF101100090CFD_c1 Ta|TRAES3BF084600010CFD_c1
OrthoMCL1173	Ta|TRAES3BF045600040CFD_c1 Ta|TRAES3BF067800050CFD_c1 Ta|TRAES3BF091100110CFD_c1
OrthoMCL1174	Ta|TRAES3BF047400010CFD_c1 Ta|TRAES3BF091000080CFD_c1 Bd|Bradi2g11520.2.p
OrthoMCL1175	Ta|TRAES3BF047400040CFD_c1 Ta|TRAES3BF047500010CFD_c1 Ta|TRAES3BF047400070CFD_c1
OrthoMCL1176	Ta|TRAES3BF048700020CFD_c1 Ta|TRAES3BF048800080CFD_c1 Bd|Bradi2g58200.1.p
OrthoMCL1177	Ta|TRAES3BF050200030CFD_c1 Ta|TRAES3BF050300060CFD_c1 Bd|Bradi2g54990.1.p
OrthoMCL1178	Ta|TRAES3BF050600020CFD_c1 Ta|TRAES3BF050800300CFD_c1 Ta|TRAES3BF069100020CFD_c1
OrthoMCL1179	Ta|TRAES3BF050800160CFD_c1 Ta|TRAES3BF050800180CFD_c1 Os|LOC_Os01g36790.1
OrthoMCL1180	Ta|TRAES3BF051300020CFD_c1 Ta|TRAES3BF057800060CFD_c1 Ta|TRAES3BF279000150CFD_c1
OrthoMCL1181	Ta|TRAES3BF051700010CFD_c1 Ta|TRAES3BF084700050CFD_c1 Ta|TRAES3BF090300080CFD_c1
OrthoMCL1182	Ta|TRAES3BF051800020CFD_c1 Ta|TRAES3BF052200050CFD_c1 Ta|TRAES3BF052200060CFD_c1
OrthoMCL1183	Ta|TRAES3BF052400030CFD_c1 Ta|TRAES3BF090900020CFD_c1 Bd|Bradi2g55370.1.p
OrthoMCL1184	Ta|TRAES3BF053100280CFD_c1 Ta|TRAES3BF060600210CFD_c1 Bd|Bradi2g01472.1.p
OrthoMCL1185	Ta|TRAES3BF053500190CFD_c1 Ta|TRAES3BF053700010CFD_c1 Os|LOC_Os01g70110.1
OrthoMCL1186	Ta|TRAES3BF054400030CFD_c1 Ta|TRAES3BF110400080CFD_c1 Bd|Bradi2g38577.5.p
OrthoMCL1187	Ta|TRAES3BF057400070CFD_c1 Ta|TRAES3BF057400140CFD_c1 Ta|TRAES3BF057400120CFD_c1
OrthoMCL1188	Ta|TRAES3BF057400080CFD_c1 Ta|TRAES3BF057400130CFD_c1 Ta|TRAES3BF057400150CFD_c1
OrthoMCL1189	Ta|TRAES3BF057500010CFD_c1 Ta|TRAES3BF103000020CFD_c1 Os|LOC_Os01g73040.1
OrthoMCL1190	Ta|TRAES3BF059100030CFD_c1 Ta|TRAES3BF059200010CFD_c1 Bd|Bradi2g46740.1.p
OrthoMCL1191	Ta|TRAES3BF059600010CFD_c1 Ta|TRAES3BF064700050CFD_c1 Ta|TRAES3BF279000180CFD_c1
OrthoMCL1192	Ta|TRAES3BF060000080CFD_c1 Ta|TRAES3BF060000090CFD_c1 Ta|TRAES3BF060000100CFD_c1
OrthoMCL1193	Ta|TRAES3BF060500140CFD_c1 Ta|TRAES3BF061200030CFD_c1 Ta|TRAES3BF061500020CFD_c1
OrthoMCL1194	Ta|TRAES3BF060600110CFD_c1 Ta|TRAES3BF061500120CFD_c1 Ta|TRAES3BF060600160CFD_c1
OrthoMCL1195	Ta|TRAES3BF060600150CFD_c1 Ta|TRAES3BF061500080CFD_c1 Bd|Bradi2g00900.1.p
OrthoMCL1196	Ta|TRAES3BF061700120CFD_c1 Ta|TRAES3BF061900010CFD_c1 Ta|TRAES3BF061700160CFD_c1
OrthoMCL1197	Ta|TRAES3BF063800040CFD_c1 Ta|TRAES3BF064000020CFD_c1 Ta|TRAES3BF007500030CFD_c1
OrthoMCL1198	Ta|TRAES3BF064700030CFD_c1 Ta|TRAES3BF093600180CFD_c1 Os|LOC_Os01g52050.1
OrthoMCL1199	Ta|TRAES3BF064800070CFD_c1 Ta|TRAES3BF065400070CFD_c1 Ta|TRAES3BF065400050CFD_c1
OrthoMCL1200	Ta|TRAES3BF064800080CFD_c1 Ta|TRAES3BF065400080CFD_c1 Ta|TRAES3BF118000030CFD_c1
OrthoMCL1201	Ta|TRAES3BF064800090CFD_c1 Ta|TRAES3BF065400090CFD_c1 Bd|Bradi2g62480.1.p
OrthoMCL1202	Ta|TRAES3BF064800100CFD_c1 Ta|TRAES3BF065400100CFD_c1 Ta|TRAES3BF065400150CFD_c1
OrthoMCL1203	Ta|TRAES3BF064800160CFD_c1 Ta|TRAES3BF064800170CFD_c1 Bd|Bradi2g04060.1.p
OrthoMCL1204	Ta|TRAES3BF064800180CFD_c1 Ta|TRAES3BF093600200CFD_c1 Bd|Bradi2g48310.1.p
OrthoMCL1205	Ta|TRAES3BF066000010CFD_c1 Ta|TRAES3BF155500010CFD_c1 Ta|TRAES3BF155500020CFD_c1
OrthoMCL1206	Ta|TRAES3BF066000020CFD_c1 Ta|TRAES3BF066000080CFD_c1 Bd|Bradi2g62391.1.p
OrthoMCL1207	Ta|TRAES3BF067800040CFD_c1 Ta|TRAES3BF110900020CFD_c1 Os|LOC_Os01g23530.1
OrthoMCL1208	Ta|TRAES3BF069100070CFD_c1 Ta|TRAES3BF069200010CFD_c1 Bd|Bradi2g31080.1.p
OrthoMCL1209	Ta|TRAES3BF070900180CFD_c1 Ta|TRAES3BF070900200CFD_c1 Bd|Bradi2g02550.1.p
OrthoMCL1210	Ta|TRAES3BF072800010CFD_c1 Ta|TRAES3BF072800020CFD_c1 Ta|TRAES3BF072800030CFD_c1
OrthoMCL1211	Ta|TRAES3BF074000010CFD_c1 Ta|TRAES3BF074000020CFD_c1 Os|LOC_Os01g68210.1
OrthoMCL1212	Ta|TRAES3BF074400030CFD_c1 Ta|TRAES3BF081400010CFD_c1 Bd|Bradi2g23126.1.p
OrthoMCL1213	Ta|TRAES3BF076300060CFD_c1 Ta|TRAES3BF076300070CFD_c1 Ta|TRAES3BF076300090CFD_c1
OrthoMCL1214	Ta|TRAES3BF077600010CFD_c1 Ta|TRAES3BF077900030CFD_c1 Bd|Bradi2g08980.2.p
OrthoMCL1215	Ta|TRAES3BF080500010CFD_c1 Ta|TRAES3BF118700010CFD_c1 Ta|TRAES3BF118700020CFD_c1
OrthoMCL1216	Ta|TRAES3BF082600120CFD_c1 Ta|TRAES3BF082600140CFD_c1 Ta|TRAES3BF082800170CFD_c1
OrthoMCL1217	Ta|TRAES3BF083000120CFD_c1 Ta|TRAES3BF175400010CFD_c1 Bd|Bradi2g03003.1.p
OrthoMCL1218	Ta|TRAES3BF089400030CFD_c1 Ta|TRAES3BF089500010CFD_c1 Ta|TRAES3BF089400040CFD_c1
OrthoMCL1219	Ta|TRAES3BF090400030CFD_c1 Ta|TRAES3BF102700020CFD_c1 Ta|TRAES3BF104000030CFD_c1
OrthoMCL1220	Ta|TRAES3BF090400070CFD_c1 Ta|TRAES3BF098500020CFD_c1 Os|LOC_Os01g14760.1
OrthoMCL1221	Ta|TRAES3BF090900050CFD_c1 Ta|TRAES3BF101800010CFD_c1 Bd|Bradi2g47310.2.p
OrthoMCL1222	Ta|TRAES3BF091000020CFD_c1 Ta|TRAES3BF104700050CFD_c1 Bd|Bradi2g39790.2.p
OrthoMCL1223	Ta|TRAES3BF091100040CFD_c1 Ta|TRAES3BF091100060CFD_c1 Bd|Bradi2g17120.1.p
OrthoMCL1224	Ta|TRAES3BF091400390CFD_c1 Ta|TRAES3BF091400400CFD_c1 Ta|TRAES3BF092000070CFD_c1
OrthoMCL1225	Ta|TRAES3BF092300020CFD_c1 Ta|TRAES3BF092300040CFD_c1 Ta|TRAES3BF092300030CFD_c1
OrthoMCL1226	Ta|TRAES3BF093200180CFD_c1 Ta|TRAES3BF100000020CFD_c1 Os|LOC_Os01g16900.3
OrthoMCL1227	Ta|TRAES3BF093700030CFD_c1 Ta|TRAES3BF136600090CFD_c1 Bd|Bradi2g31770.1.p
OrthoMCL1228	Ta|TRAES3BF096900030CFD_c1 Ta|TRAES3BF100100020CFD_c1 Os|LOC_Os01g41670.1
OrthoMCL1229	Ta|TRAES3BF097200010CFD_c1 Ta|TRAES3BF098000010CFD_c1 Bd|Bradi2g25150.1.p
OrthoMCL1230	Ta|TRAES3BF099600050CFD_c1 Ta|TRAES3BF111600010CFD_c1 Ta|TRAES3BF099600100CFD_c1
OrthoMCL1231	Ta|TRAES3BF099600060CFD_c1 Ta|TRAES3BF099600190CFD_c1 Ta|TRAES3BF111600140CFD_c1
OrthoMCL1232	Ta|TRAES3BF099600160CFD_c1 Ta|TRAES3BF099600170CFD_c1 Ta|TRAES3BF111600040CFD_c1
OrthoMCL1233	Ta|TRAES3BF101500020CFD_c1 Ta|TRAES3BF103100040CFD_c1 Os|LOC_Os01g25189.4
OrthoMCL1234	Ta|TRAES3BF102200040CFD_c1 Ta|TRAES3BF109300060CFD_c1 Os|LOC_Os01g24780.1
OrthoMCL1235	Ta|TRAES3BF105900020CFD_c1 Ta|TRAES3BF146700090CFD_c1 Bd|Bradi2g21010.1.p
OrthoMCL1236	Ta|TRAES3BF108800030CFD_c1 Ta|TRAES3BF108800040CFD_c1 Bd|Bradi2g47271.1.p
OrthoMCL1237	Ta|TRAES3BF109900010CFD_c1 Ta|TRAES3BF109900020CFD_c1 Os|LOC_Os01g08810.1
OrthoMCL1238	Ta|TRAES3BF112600020CFD_c1 Ta|TRAES3BF276600020CFD_c1 Bd|Bradi2g54540.1.p
OrthoMCL1239	Ta|TRAES3BF113200020CFD_c1 Ta|TRAES3BF113300020CFD_c1 Ta|TRAES3BF113400130CFD_c1
OrthoMCL1240	Ta|TRAES3BF116200050CFD_c1 Ta|TRAES3BF116200070CFD_c1 Ta|TRAES3BF116200080CFD_c1
OrthoMCL1241	Ta|TRAES3BF116200120CFD_c1 Ta|TRAES3BF116200130CFD_c1 Ta|TRAES3BF116200250CFD_c1
OrthoMCL1242	Ta|TRAES3BF116200470CFD_c1 Ta|TRAES3BF116600020CFD_c1 Bd|Bradi2g13200.4.p
OrthoMCL1243	Ta|TRAES3BF117500010CFD_c1 Ta|TRAES3BF117700080CFD_c1 Bd|Bradi2g54367.1.p
OrthoMCL1244	Ta|TRAES3BF146700020CFD_c1 Ta|TRAES3BF146700080CFD_c1 Bd|Bradi2g01301.1.p
OrthoMCL1245	Ta|TRAES3BF146700050CFD_c1 Ta|TRAES3BF273300040CFD_c1 Ta|TRAES3BF273300030CFD_c1
OrthoMCL1246	Ta|TRAES3BF265800040CFD_c1 Ta|TRAES3BF265800050CFD_c1 Ta|TRAES3BF265800110CFD_c1
OrthoMCL1247	Ta|TRAES3BF267500030CFD_c1 Ta|TRAES3BF267500040CFD_c1 Ta|TRAES3BF267500050CFD_c1
OrthoMCL1248	Ta|TRAES3BF268900020CFD_c1 Ta|TRAES3BF268900040CFD_c1 Bd|Bradi2g61273.1.p
OrthoMCL1249	Ta|TRAES3BF272400030CFD_c1 Ta|TRAES3BF272400050CFD_c1 Bd|Bradi2g25010.1.p
OrthoMCL1250	Bd|Bradi2g02643.1.p Bd|Bradi2g42003.1.p Bd|Bradi2g24520.1.p
OrthoMCL1251	Bd|Bradi2g06433.1.p Bd|Bradi2g24757.1.p Bd|Bradi2g61284.1.p
OrthoMCL1252	Bd|Bradi2g07205.1.p Bd|Bradi2g26145.1.p Bd|Bradi2g25160.1.p
OrthoMCL1253	Bd|Bradi2g12765.1.p Bd|Bradi2g38546.1.p Os|LOC_Os01g54060.1
OrthoMCL1254	Bd|Bradi2g14545.1.p Bd|Bradi2g14567.2.p Bd|Bradi2g14790.1.p
OrthoMCL1255	Bd|Bradi2g15177.1.p Bd|Bradi2g48425.1.p Bd|Bradi2g47333.1.p
OrthoMCL1256	Bd|Bradi2g15980.1.p Bd|Bradi2g25260.2.p Bd|Bradi2g36130.1.p
OrthoMCL1257	Bd|Bradi2g16090.2.p Bd|Bradi2g22720.1.p Bd|Bradi2g22919.1.p
OrthoMCL1258	Bd|Bradi2g19344.1.p Bd|Bradi2g46176.1.p Bd|Bradi2g46170.2.p
OrthoMCL1259	Bd|Bradi2g20490.2.p Bd|Bradi2g59731.1.p Bd|Bradi2g40911.1.p
OrthoMCL1260	Bd|Bradi2g21444.1.p Bd|Bradi2g44600.1.p Bd|Bradi2g40622.1.p
OrthoMCL1261	Bd|Bradi2g22410.1.p Bd|Bradi2g49257.1.p Bd|Bradi2g38350.1.p
OrthoMCL1262	Bd|Bradi2g22592.1.p Bd|Bradi2g22596.1.p Bd|Bradi2g22600.1.p
OrthoMCL1263	Bd|Bradi2g25940.1.p Bd|Bradi2g34921.1.p Bd|Bradi2g34080.2.p
OrthoMCL1264	Bd|Bradi2g32810.1.p Bd|Bradi2g37379.1.p Bd|Bradi2g42640.1.p
OrthoMCL1265	Bd|Bradi2g36165.1.p Bd|Bradi2g36786.1.p Bd|Bradi2g59835.1.p
OrthoMCL1266	Bd|Bradi2g59775.1.p Bd|Bradi2g59780.1.p Bd|Bradi2g59790.1.p
OrthoMCL1267	Os|LOC_Os01g01290.1 Os|LOC_Os01g24460.1 Os|LOC_Os01g39850.1
OrthoMCL1268	Os|LOC_Os01g10740.1 Os|LOC_Os01g10780.1 Os|LOC_Os01g10760.1
OrthoMCL1269	Os|LOC_Os01g40880.1 Os|LOC_Os01g40940.1 Os|LOC_Os01g40950.1
OrthoMCL1270	Os|LOC_Os01g42360.1 Os|LOC_Os01g59400.1 Os|LOC_Os01g56060.1
OrthoMCL1271	Os|LOC_Os01g59540.1 Os|LOC_Os01g62720.1 Os|LOC_Os01g73920.1
OrthoMCL1272	Os|LOC_Os01g62530.1 Os|LOC_Os01g62550.1 Os|LOC_Os01g62560.1
OrthoMCL1273	Os|LOC_Os01g72650.1 Os|LOC_Os01g73656.1 Os|LOC_Os01g73840.2
OrthoMCL1274	Os|LOC_Os01g72670.3 Os|LOC_Os01g73640.1 Os|LOC_Os01g73830.1
OrthoMCL1275	Ta|TRAES3BF002600100CFD_c1 Ta|TRAES3BF049700010CFD_c1 Ta|TRAES3BF021300020CFD_c1
OrthoMCL1276	Ta|TRAES3BF002800010CFD_c1 Ta|TRAES3BF168900080CFD_c1 Ta|TRAES3BF091400240CFD_c1
OrthoMCL1277	Ta|TRAES3BF003500020CFD_c1 Ta|TRAES3BF037300140CFD_c1 Ta|TRAES3BF060500090CFD_c1
OrthoMCL1278	Ta|TRAES3BF003500050CFD_c1 Ta|TRAES3BF060500070CFD_c1 Ta|TRAES3BF115600120CFD_c1
OrthoMCL1279	Ta|TRAES3BF006000020CFD_c1 Ta|TRAES3BF019400010CFD_c1 Ta|TRAES3BF016200020CFD_c1
OrthoMCL1280	Ta|TRAES3BF007300490CFD_c1 Ta|TRAES3BF115600060CFD_c1 Ta|TRAES3BF024700250CFD_c1
OrthoMCL1281	Ta|TRAES3BF007300530CFD_c1 Ta|TRAES3BF115600160CFD_c1 Ta|TRAES3BF266400070CFD_c1
OrthoMCL1282	Ta|TRAES3BF008500120CFD_c1 Ta|TRAES3BF008500170CFD_c1 Ta|TRAES3BF008500130CFD_c1
OrthoMCL1283	Ta|TRAES3BF010200010CFD_c1 Ta|TRAES3BF024700190CFD_c1 Ta|TRAES3BF115000080CFD_c1
OrthoMCL1284	Ta|TRAES3BF010200020CFD_c1 Ta|TRAES3BF024700200CFD_c1 Ta|TRAES3BF115000090CFD_c1
OrthoMCL1285	Ta|TRAES3BF010400400CFD_c1 Ta|TRAES3BF035800010CFD_c1 Ta|TRAES3BF072400280CFD_c1
OrthoMCL1286	Ta|TRAES3BF012500040CFD_c1 Ta|TRAES3BF064800020CFD_c1 Ta|TRAES3BF064800200CFD_c1
OrthoMCL1287	Ta|TRAES3BF012500130CFD_c1 Ta|TRAES3BF049300030CFD_c1 Ta|TRAES3BF049300020CFD_c1
OrthoMCL1288	Ta|TRAES3BF013300010CFD_c1 Ta|TRAES3BF108800020CFD_c1 Ta|TRAES3BF108800010CFD_c1
OrthoMCL1289	Ta|TRAES3BF014100030CFD_c1 Ta|TRAES3BF094200070CFD_c1 Ta|TRAES3BF050800170CFD_c1
OrthoMCL1290	Ta|TRAES3BF021900030CFD_c1 Ta|TRAES3BF133600030CFD_c1 Ta|TRAES3BF066100100CFD_c1
OrthoMCL1291	Ta|TRAES3BF023000030CFD_c1 Ta|TRAES3BF072600070CFD_c1 Ta|TRAES3BF072600060CFD_c1
OrthoMCL1292	Ta|TRAES3BF024300110CFD_c1 Ta|TRAES3BF024300130CFD_c1 Ta|TRAES3BF024300140CFD_c1
OrthoMCL1293	Ta|TRAES3BF024700270CFD_c1 Ta|TRAES3BF115600210CFD_c1 Ta|TRAES3BF115000120CFD_c1
OrthoMCL1294	Ta|TRAES3BF025900030CFD_c1 Ta|TRAES3BF072400260CFD_c1 Ta|TRAES3BF072400250CFD_c1
OrthoMCL1295	Ta|TRAES3BF031700040CFD_c1 Ta|TRAES3BF035100010CFD_c1 Ta|TRAES3BF113300070CFD_c1
OrthoMCL1296	Ta|TRAES3BF034200120CFD_c1 Ta|TRAES3BF041300050CFD_c1 Ta|TRAES3BF073700050CFD_c1
OrthoMCL1297	Ta|TRAES3BF037300080CFD_c1 Ta|TRAES3BF057900190CFD_c1 Ta|TRAES3BF080000060CFD_c1
OrthoMCL1298	Ta|TRAES3BF037300090CFD_c1 Ta|TRAES3BF057900170CFD_c1 Ta|TRAES3BF080000040CFD_c1
OrthoMCL1299	Ta|TRAES3BF037500050CFD_c1 Ta|TRAES3BF090200010CFD_c1 Ta|TRAES3BF089600030CFD_c1
OrthoMCL1300	Ta|TRAES3BF037900040CFD_c1 Ta|TRAES3BF139300010CFD_c1 Ta|TRAES3BF136400010CFD_c1
OrthoMCL1301	Ta|TRAES3BF039300040CFD_c1 Ta|TRAES3BF039300060CFD_c1 Ta|TRAES3BF062000040CFD_c1
OrthoMCL1302	Ta|TRAES3BF040500040CFD_c1 Ta|TRAES3BF071300020CFD_c1 Ta|TRAES3BF086200030CFD_c1
OrthoMCL1303	Ta|TRAES3BF040700030CFD_c1 Ta|TRAES3BF105400020CFD_c1 Ta|TRAES3BF110200050CFD_c1
OrthoMCL1304	Ta|TRAES3BF040700040CFD_c1 Ta|TRAES3BF110200060CFD_c1 Ta|TRAES3BF105400010CFD_c1
OrthoMCL1305	Ta|TRAES3BF040900030CFD_c1 Ta|TRAES3BF041000030CFD_c1 Ta|TRAES3BF044100050CFD_c1
OrthoMCL1306	Ta|TRAES3BF053800010CFD_c1 Ta|TRAES3BF053800020CFD_c1 Ta|TRAES3BF073700120CFD_c1
OrthoMCL1307	Ta|TRAES3BF057300020CFD_c1 Ta|TRAES3BF113300140CFD_c1 Ta|TRAES3BF104400130CFD_c1
OrthoMCL1308	Ta|TRAES3BF057400010CFD_c1 Ta|TRAES3BF057500040CFD_c1 Ta|TRAES3BF057500030CFD_c1
OrthoMCL1309	Ta|TRAES3BF059400020CFD_c1 Ta|TRAES3BF110300060CFD_c1 Ta|TRAES3BF062200040CFD_c1
OrthoMCL1310	Ta|TRAES3BF064800060CFD_c1 Ta|TRAES3BF065400060CFD_c1 Ta|TRAES3BF072400170CFD_c1
OrthoMCL1311	Ta|TRAES3BF068600010CFD_c1 Ta|TRAES3BF068600020CFD_c1 Ta|TRAES3BF068600030CFD_c1
OrthoMCL1312	Ta|TRAES3BF091400440CFD_c1 Ta|TRAES3BF171700090CFD_c1 Ta|TRAES3BF171700080CFD_c1
OrthoMCL1313	Ta|TRAES3BF093700110CFD_c1 Ta|TRAES3BF116700010CFD_c1 Ta|TRAES3BF116200180CFD_c1
OrthoMCL1314	Ta|TRAES3BF096900080CFD_c1 Ta|TRAES3BF136600060CFD_c1 Ta|TRAES3BF136600040CFD_c1
OrthoMCL1315	Ta|TRAES3BF098800040CFD_c1 Ta|TRAES3BF098800060CFD_c1 Ta|TRAES3BF098800210CFD_c1
OrthoMCL1316	Ta|TRAES3BF103400010CFD_c1 Ta|TRAES3BF108300020CFD_c1 Ta|TRAES3BF108300030CFD_c1
OrthoMCL1317	Ta|TRAES3BF113300110CFD_c1 Ta|TRAES3BF155700050CFD_c1 Ta|TRAES3BF155700040CFD_c1
OrthoMCL1318	Ta|TRAES3BF114600010CFD_c1 Ta|TRAES3BF274200010CFD_c1 Ta|TRAES3BF274300010CFD_c1
OrthoMCL1319	Ta|TRAES3BF115600140CFD_c1 Ta|TRAES3BF178200050CFD_c1 Ta|TRAES3BF177500060CFD_c1
OrthoMCL1320	Ta|TRAES3BF115600150CFD_c1 Ta|TRAES3BF177500070CFD_c1 Ta|TRAES3BF178200060CFD_c1
OrthoMCL1321	Ta|TRAES3BF276100030CFD_c1 Ta|TRAES3BF276100040CFD_c1 Ta|TRAES3BF276100060CFD_c1
OrthoMCL1322	Bd|Bradi2g00220.1.p Os|LOC_Os01g06580.1 Ta|TRAES3BF115600300CFD_c1
OrthoMCL1323	Bd|Bradi2g00226.1.p Os|LOC_Os01g06550.1 Ta|TRAES3BF171300030CFD_c1
OrthoMCL1324	Bd|Bradi2g00290.1.p Os|LOC_Os01g06450.1 Ta|TRAES3BF097700040CFD_c1
OrthoMCL1325	Bd|Bradi2g00300.1.p Os|LOC_Os01g06454.1 Ta|TRAES3BF097700050CFD_c1
OrthoMCL1326	Bd|Bradi2g00310.1.p Os|LOC_Os01g06460.1 Ta|TRAES3BF159100010CFD_c1
OrthoMCL1327	Bd|Bradi2g00320.1.p Os|LOC_Os01g06470.1 Ta|TRAES3BF024200010CFD_c1
OrthoMCL1328	Bd|Bradi2g00370.1.p Os|LOC_Os01g06290.2 Ta|TRAES3BF080700020CFD_c1
OrthoMCL1329	Bd|Bradi2g00423.1.p Os|LOC_Os01g06320.1 Ta|TRAES3BF156400010CFD_c1
OrthoMCL1330	Bd|Bradi2g00520.1.p Os|LOC_Os01g06000.1 Ta|TRAES3BF104700020CFD_c1
OrthoMCL1331	Bd|Bradi2g00580.1.p Os|LOC_Os01g01640.1 Ta|TRAES3BF280300030CFD_c1
OrthoMCL1332	Bd|Bradi2g00670.1.p Os|LOC_Os01g01740.1 Ta|TRAES3BF043500040CFD_c1
OrthoMCL1333	Bd|Bradi2g00697.2.p Os|LOC_Os01g01790.2 Ta|TRAES3BF043500060CFD_c1
OrthoMCL1334	Bd|Bradi2g00772.2.p Os|LOC_Os01g15029.1 Ta|TRAES3BF060600260CFD_c1
OrthoMCL1335	Bd|Bradi2g00870.2.p Os|LOC_Os01g01970.2 Ta|TRAES3BF093200150CFD_c1
OrthoMCL1336	Bd|Bradi2g00920.2.p Os|LOC_Os01g02060.1 Ta|TRAES3BF079100010CFD_c1
OrthoMCL1337	Bd|Bradi2g01000.1.p Os|LOC_Os01g02110.1 Ta|TRAES3BF060500180CFD_c1
OrthoMCL1338	Bd|Bradi2g01100.1.p Os|LOC_Os01g02200.1 Ta|TRAES3BF060200010CFD_c1
OrthoMCL1339	Bd|Bradi2g01330.1.p Os|LOC_Os01g02860.1 Ta|TRAES3BF023500050CFD_c1
OrthoMCL1340	Bd|Bradi2g01340.1.p Os|LOC_Os01g02870.1 Ta|TRAES3BF032500060CFD_c1
OrthoMCL1341	Bd|Bradi2g01350.1.p Os|LOC_Os01g02880.1 Ta|TRAES3BF050800020CFD_c1
OrthoMCL1342	Bd|Bradi2g01380.1.p Os|LOC_Os01g02900.2 Ta|TRAES3BF050800220CFD_c1
OrthoMCL1343	Bd|Bradi2g01387.1.p Os|LOC_Os01g02920.1 Ta|TRAES3BF050800250CFD_c1
OrthoMCL1344	Bd|Bradi2g01480.1.p Os|LOC_Os01g02940.2 Ta|TRAES3BF041000160CFD_c1
OrthoMCL1345	Bd|Bradi2g01504.1.p Os|LOC_Os01g03020.2 Ta|TRAES3BF041000080CFD_c1
OrthoMCL1346	Bd|Bradi2g01511.1.p Os|LOC_Os01g03030.1 Ta|TRAES3BF041000090CFD_c1
OrthoMCL1347	Bd|Bradi2g01570.1.p Os|LOC_Os01g03090.2 Ta|TRAES3BF035500030CFD_c1
OrthoMCL1348	Bd|Bradi2g01580.2.p Os|LOC_Os01g03100.1 Ta|TRAES3BF035500040CFD_c1
OrthoMCL1349	Bd|Bradi2g01620.1.p Os|LOC_Os01g03160.2 Bd|Bradi2g35570.1.p
OrthoMCL1350	Bd|Bradi2g01706.2.p Os|LOC_Os01g03420.1 Ta|TRAES3BF035200180CFD_c1
OrthoMCL1351	Bd|Bradi2g01710.1.p Ta|TRAES3BF035200210CFD_c1 Os|LOC_Os01g03410.1
OrthoMCL1352	Bd|Bradi2g01810.1.p Os|LOC_Os01g03500.1 Ta|TRAES3BF171700110CFD_c1
OrthoMCL1353	Bd|Bradi2g01827.1.p Os|LOC_Os01g03510.1 Ta|TRAES3BF171700060CFD_c1
OrthoMCL1354	Bd|Bradi2g01900.1.p Os|LOC_Os01g03670.1 Ta|TRAES3BF168400270CFD_c1
OrthoMCL1355	Bd|Bradi2g01950.1.p Os|LOC_Os01g03710.1 Ta|TRAES3BF034000050CFD_c1
OrthoMCL1356	Bd|Bradi2g01960.2.p Ta|TRAES3BF034000040CFD_c1 Os|LOC_Os01g03720.1
OrthoMCL1357	Bd|Bradi2g01967.1.p Os|LOC_Os01g03740.1 Ta|TRAES3BF033900060CFD_c1
OrthoMCL1358	Bd|Bradi2g01990.1.p Os|LOC_Os01g03750.1 Ta|TRAES3BF033900090CFD_c1
OrthoMCL1359	Bd|Bradi2g02000.1.p Os|LOC_Os01g03760.1 Ta|TRAES3BF033900100CFD_c1
OrthoMCL1360	Bd|Bradi2g02010.3.p Os|LOC_Os01g03820.1 Ta|TRAES3BF033900110CFD_c1
OrthoMCL1361	Bd|Bradi2g02030.1.p Os|LOC_Os01g03870.1 Ta|TRAES3BF035800030CFD_c1
OrthoMCL1362	Bd|Bradi2g02050.2.p Os|LOC_Os01g03914.2 Ta|TRAES3BF060500410CFD_c1
OrthoMCL1363	Bd|Bradi2g02080.1.p Os|LOC_Os01g03980.1 Ta|TRAES3BF091400350CFD_c1
OrthoMCL1364	Bd|Bradi2g02110.1.p Os|LOC_Os01g04030.1 Ta|TRAES3BF091400250CFD_c1
OrthoMCL1365	Bd|Bradi2g02173.1.p Os|LOC_Os01g04090.1 Ta|TRAES3BF010400360CFD_c1
OrthoMCL1366	Bd|Bradi2g02180.4.p Os|LOC_Os01g04110.1 Ta|TRAES3BF010400390CFD_c1
OrthoMCL1367	Bd|Bradi2g02190.1.p Os|LOC_Os01g04120.1 Ta|TRAES3BF010400410CFD_c1
OrthoMCL1368	Bd|Bradi2g02210.1.p Os|LOC_Os01g04160.1 Ta|TRAES3BF010400430CFD_c1
OrthoMCL1369	Bd|Bradi2g02220.1.p Os|LOC_Os01g04170.1 Ta|TRAES3BF010400440CFD_c1
OrthoMCL1370	Bd|Bradi2g02230.1.p Os|LOC_Os01g04190.3 Ta|TRAES3BF010400480CFD_c1
OrthoMCL1371	Bd|Bradi2g02250.3.p Os|LOC_Os01g04200.4 Ta|TRAES3BF010400500CFD_c1
OrthoMCL1372	Bd|Bradi2g02290.1.p Os|LOC_Os01g04230.1 Ta|TRAES3BF010400550CFD_c1
OrthoMCL1373	Bd|Bradi2g02297.2.p Os|LOC_Os01g04260.1 Ta|TRAES3BF010400580CFD_c1
OrthoMCL1374	Bd|Bradi2g02310.1.p Os|LOC_Os01g04280.1 Ta|TRAES3BF030100130CFD_c1
OrthoMCL1375	Bd|Bradi2g02340.1.p Os|LOC_Os01g04330.1 Ta|TRAES3BF030100060CFD_c1
OrthoMCL1376	Bd|Bradi2g02420.1.p Os|LOC_Os01g04390.1 Ta|TRAES3BF010400140CFD_c1
OrthoMCL1377	Bd|Bradi2g02560.1.p Os|LOC_Os01g04630.1 Ta|TRAES3BF003200090CFD_c1
OrthoMCL1378	Bd|Bradi2g02590.1.p Os|LOC_Os01g04640.1 Ta|TRAES3BF052000030CFD_c1
OrthoMCL1379	Bd|Bradi2g02600.1.p Os|LOC_Os01g04650.1 Ta|TRAES3BF052000020CFD_c1
OrthoMCL1380	Bd|Bradi2g02610.2.p Os|LOC_Os01g04660.1 Ta|TRAES3BF052000010CFD_c1
OrthoMCL1381	Bd|Bradi2g02647.1.p Os|LOC_Os01g05560.1 Ta|TRAES3BF045700040CFD_c1
OrthoMCL1382	Bd|Bradi2g02660.1.p Os|LOC_Os01g04710.1 Ta|TRAES3BF056800110CFD_c1
OrthoMCL1383	Bd|Bradi2g02700.1.p Os|LOC_Os01g04720.1 Ta|TRAES3BF062700010CFD_c1
OrthoMCL1384	Bd|Bradi2g02740.4.p Os|LOC_Os01g04860.1 Ta|TRAES3BF024700070CFD_c1
OrthoMCL1385	Bd|Bradi2g02750.1.p Os|LOC_Os01g04870.1 Ta|TRAES3BF024700080CFD_c1
OrthoMCL1386	Bd|Bradi2g02770.4.p Os|LOC_Os01g04900.1 Ta|TRAES3BF024700310CFD_c1
OrthoMCL1387	Bd|Bradi2g02780.1.p Os|LOC_Os01g04910.1 Ta|TRAES3BF024700330CFD_c1
OrthoMCL1388	Bd|Bradi2g02800.1.p Os|LOC_Os01g04920.2 Ta|TRAES3BF024700340CFD_c1
OrthoMCL1389	Bd|Bradi2g02810.1.p Os|LOC_Os01g04930.1 Ta|TRAES3BF110700050CFD_c1
OrthoMCL1390	Bd|Bradi2g02880.1.p Os|LOC_Os01g04990.2 Ta|TRAES3BF108800050CFD_c1
OrthoMCL1391	Bd|Bradi2g02930.2.p Os|LOC_Os01g05080.2 Ta|TRAES3BF167600010CFD_c1
OrthoMCL1392	Bd|Bradi2g02940.1.p Os|LOC_Os01g05090.1 Ta|TRAES3BF071300050CFD_c1
OrthoMCL1393	Bd|Bradi2g02950.1.p Os|LOC_Os01g05100.1 Ta|TRAES3BF071300060CFD_c1
OrthoMCL1394	Bd|Bradi2g02984.1.p Os|LOC_Os01g05120.1 Ta|TRAES3BF264600010CFD_c1
OrthoMCL1395	Bd|Bradi2g02990.1.p Os|LOC_Os01g05130.1 Ta|TRAES3BF264600020CFD_c1
OrthoMCL1396	Bd|Bradi2g03006.1.p Os|LOC_Os01g05140.1 Ta|TRAES3BF267500020CFD_c1
OrthoMCL1397	Bd|Bradi2g03110.1.p Os|LOC_Os01g05430.1 Ta|TRAES3BF083000080CFD_c1
OrthoMCL1398	Bd|Bradi2g03120.1.p Os|LOC_Os01g05420.1 Ta|TRAES3BF083000090CFD_c1
OrthoMCL1399	Bd|Bradi2g03160.2.p Os|LOC_Os01g05480.2 Ta|TRAES3BF079100060CFD_c1
OrthoMCL1400	Bd|Bradi2g03170.1.p Os|LOC_Os01g05490.1 Ta|TRAES3BF079100070CFD_c1
OrthoMCL1401	Bd|Bradi2g03350.1.p Os|LOC_Os01g05800.2 Ta|TRAES3BF012500010CFD_c1
OrthoMCL1402	Bd|Bradi2g03370.1.p Os|LOC_Os01g05830.1 Ta|TRAES3BF045600070CFD_c1
OrthoMCL1403	Bd|Bradi2g03400.1.p Os|LOC_Os01g05840.2 Ta|TRAES3BF020100010CFD_c1
OrthoMCL1404	Bd|Bradi2g03410.1.p Os|LOC_Os01g05850.1 Ta|TRAES3BF020100060CFD_c1
OrthoMCL1405	Bd|Bradi2g03420.1.p Os|LOC_Os01g05860.1 Ta|TRAES3BF020100080CFD_c1
OrthoMCL1406	Bd|Bradi2g03427.2.p Os|LOC_Os01g01600.1 Ta|TRAES3BF020100090CFD_c1
OrthoMCL1407	Bd|Bradi2g03437.1.p Os|LOC_Os01g28474.1 Ta|TRAES3BF020100110CFD_c1
OrthoMCL1408	Bd|Bradi2g03460.5.p Os|LOC_Os01g01450.1 Ta|TRAES3BF020100150CFD_c1
OrthoMCL1409	Bd|Bradi2g03480.2.p Os|LOC_Os01g01410.1 Ta|TRAES3BF014100060CFD_c1
OrthoMCL1410	Bd|Bradi2g03487.2.p Os|LOC_Os01g01400.1 Ta|TRAES3BF014100070CFD_c1
OrthoMCL1411	Bd|Bradi2g03497.2.p Os|LOC_Os01g01380.1 Ta|TRAES3BF014100080CFD_c1
OrthoMCL1412	Bd|Bradi2g03530.1.p Os|LOC_Os01g01369.1 Ta|TRAES3BF064500030CFD_c1
OrthoMCL1413	Bd|Bradi2g03560.1.p Os|LOC_Os01g01360.1 Ta|TRAES3BF177200050CFD_c1
OrthoMCL1414	Bd|Bradi2g03610.1.p Os|LOC_Os01g01340.1 Ta|TRAES3BF177200020CFD_c1
OrthoMCL1415	Bd|Bradi2g03631.1.p Os|LOC_Os01g01170.1 Ta|TRAES3BF057900110CFD_c1
OrthoMCL1416	Bd|Bradi2g03670.1.p Os|LOC_Os01g01295.1 Ta|TRAES3BF057900140CFD_c1
OrthoMCL1417	Bd|Bradi2g03680.1.p Os|LOC_Os01g01302.1 Ta|TRAES3BF057900150CFD_c1
OrthoMCL1418	Bd|Bradi2g03694.1.p Os|LOC_Os01g01160.1 Ta|TRAES3BF057900070CFD_c1
OrthoMCL1419	Bd|Bradi2g03701.5.p Os|LOC_Os01g01150.1 Ta|TRAES3BF057900060CFD_c1
OrthoMCL1420	Bd|Bradi2g03710.1.p Os|LOC_Os01g01130.1 Ta|TRAES3BF058100180CFD_c1
OrthoMCL1421	Bd|Bradi2g03713.3.p Os|LOC_Os01g01120.1 Ta|TRAES3BF058100170CFD_c1
OrthoMCL1422	Bd|Bradi2g03717.3.p Os|LOC_Os01g73910.5 Ta|TRAES3BF058100160CFD_c1
OrthoMCL1423	Bd|Bradi2g03740.1.p Os|LOC_Os01g01080.2 Ta|TRAES3BF058200030CFD_c1
OrthoMCL1424	Bd|Bradi2g03750.1.p Os|LOC_Os01g01070.3 Ta|TRAES3BF058200020CFD_c1
OrthoMCL1425	Bd|Bradi2g03760.1.p Os|LOC_Os01g01060.1 Ta|TRAES3BF058200010CFD_c1
OrthoMCL1426	Bd|Bradi2g03770.1.p Os|LOC_Os01g01040.2 Ta|TRAES3BF067800070CFD_c1
OrthoMCL1427	Bd|Bradi2g03800.1.p Os|LOC_Os01g74650.3 Ta|TRAES3BF067800160CFD_c1
OrthoMCL1428	Bd|Bradi2g03825.1.p Os|LOC_Os01g06630.1 Ta|TRAES3BF118400020CFD_c1
OrthoMCL1429	Bd|Bradi2g03830.3.p Os|LOC_Os01g06640.1 Ta|TRAES3BF130100030CFD_c1
OrthoMCL1430	Bd|Bradi2g03840.1.p Os|LOC_Os01g06660.1 Ta|TRAES3BF130100010CFD_c1
OrthoMCL1431	Bd|Bradi2g03970.1.p Os|LOC_Os01g07090.1 Ta|TRAES3BF091200110CFD_c1
OrthoMCL1432	Bd|Bradi2g03980.1.p Os|LOC_Os01g07100.1 Ta|TRAES3BF064700010CFD_c1
OrthoMCL1433	Bd|Bradi2g03990.8.p Os|LOC_Os01g07110.1 Ta|TRAES3BF064700070CFD_c1
OrthoMCL1434	Bd|Bradi2g04000.2.p Os|LOC_Os01g07120.2 Ta|TRAES3BF064700080CFD_c1
OrthoMCL1435	Bd|Bradi2g04010.1.p Os|LOC_Os01g74040.1 Ta|TRAES3BF074300080CFD_c1
OrthoMCL1436	Bd|Bradi2g04020.1.p Os|LOC_Os01g74110.1 Ta|TRAES3BF074300090CFD_c1
OrthoMCL1437	Bd|Bradi2g04030.1.p Os|LOC_Os01g07130.1 Ta|TRAES3BF064700100CFD_c1
OrthoMCL1438	Bd|Bradi2g04040.3.p Os|LOC_Os01g07140.1 Ta|TRAES3BF064700110CFD_c1
OrthoMCL1439	Bd|Bradi2g04070.1.p Os|LOC_Os01g07200.1 Ta|TRAES3BF175100010CFD_c1
OrthoMCL1440	Bd|Bradi2g04110.1.p Os|LOC_Os01g07250.1 Ta|TRAES3BF175100070CFD_c1
OrthoMCL1441	Bd|Bradi2g04117.1.p Os|LOC_Os01g07260.1 Ta|TRAES3BF175100080CFD_c1
OrthoMCL1442	Bd|Bradi2g04170.1.p Os|LOC_Os01g07360.4 Ta|TRAES3BF009700050CFD_c1
OrthoMCL1443	Bd|Bradi2g04190.1.p Os|LOC_Os01g07382.1 Ta|TRAES3BF068600060CFD_c1
OrthoMCL1444	Bd|Bradi2g04210.1.p Os|LOC_Os01g07400.1 Ta|TRAES3BF274200050CFD_c1
OrthoMCL1445	Bd|Bradi2g04220.1.p Os|LOC_Os01g07410.1 Ta|TRAES3BF274200040CFD_c1
OrthoMCL1446	Bd|Bradi2g04230.1.p Os|LOC_Os01g07420.1 Ta|TRAES3BF274200030CFD_c1
OrthoMCL1447	Bd|Bradi2g04310.1.p Os|LOC_Os01g07530.1 Ta|TRAES3BF273200020CFD_c1
OrthoMCL1448	Bd|Bradi2g04317.10.p Os|LOC_Os01g07540.1 Ta|TRAES3BF008300050CFD_c1
OrthoMCL1449	Bd|Bradi2g04380.1.p Os|LOC_Os01g07590.1 Ta|TRAES3BF008300010CFD_c1
OrthoMCL1450	Bd|Bradi2g04397.1.p Os|LOC_Os01g07610.1 Ta|TRAES3BF008500010CFD_c1
OrthoMCL1451	Bd|Bradi2g04410.1.p Ta|TRAES3BF008500160CFD_c1 Os|LOC_Os01g07620.1
OrthoMCL1452	Bd|Bradi2g04430.4.p Os|LOC_Os01g07700.3 Ta|TRAES3BF068500030CFD_c1
OrthoMCL1453	Bd|Bradi2g04440.1.p Os|LOC_Os01g07720.4 Ta|TRAES3BF068500070CFD_c1
OrthoMCL1454	Bd|Bradi2g04447.2.p Os|LOC_Os01g07730.1 Ta|TRAES3BF048200070CFD_c1
OrthoMCL1455	Bd|Bradi2g04490.1.p Os|LOC_Os01g07770.1 Ta|TRAES3BF048200030CFD_c1
OrthoMCL1456	Bd|Bradi2g04510.1.p Os|LOC_Os01g07780.1 Ta|TRAES3BF066100110CFD_c1
OrthoMCL1457	Bd|Bradi2g04530.1.p Os|LOC_Os01g07800.1 Ta|TRAES3BF066200030CFD_c1
OrthoMCL1458	Bd|Bradi2g04560.1.p Os|LOC_Os01g07810.3 Ta|TRAES3BF066200040CFD_c1
OrthoMCL1459	Bd|Bradi2g04590.1.p Os|LOC_Os01g07880.1 Ta|TRAES3BF066100070CFD_c1
OrthoMCL1460	Bd|Bradi2g04610.1.p Os|LOC_Os01g07910.1 Ta|TRAES3BF066100010CFD_c1
OrthoMCL1461	Bd|Bradi2g04637.1.p Os|LOC_Os01g07950.1 Ta|TRAES3BF001600010CFD_c1
OrthoMCL1462	Bd|Bradi2g04644.1.p Os|LOC_Os01g07960.3 Ta|TRAES3BF001600020CFD_c1
OrthoMCL1463	Bd|Bradi2g04790.2.p Os|LOC_Os01g08180.1 Ta|TRAES3BF273700010CFD_c1
OrthoMCL1464	Bd|Bradi2g04800.2.p Os|LOC_Os01g08170.1 Ta|TRAES3BF056900080CFD_c1
OrthoMCL1465	Bd|Bradi2g04810.1.p Os|LOC_Os01g08160.1 Ta|TRAES3BF056900070CFD_c1
OrthoMCL1466	Bd|Bradi2g04830.1.p Os|LOC_Os01g08200.1 Ta|TRAES3BF085400040CFD_c1
OrthoMCL1467	Bd|Bradi2g04840.1.p Os|LOC_Os01g08220.1 Ta|TRAES3BF085400020CFD_c1
OrthoMCL1468	Bd|Bradi2g04870.1.p Os|LOC_Os01g08280.2 Ta|TRAES3BF028200020CFD_c1
OrthoMCL1469	Bd|Bradi2g04890.1.p Os|LOC_Os01g08290.1 Ta|TRAES3BF028200010CFD_c1
OrthoMCL1470	Bd|Bradi2g04910.1.p Os|LOC_Os01g08320.1 Ta|TRAES3BF029500010CFD_c1
OrthoMCL1471	Bd|Bradi2g05000.1.p Os|LOC_Os01g08400.1 Ta|TRAES3BF110600040CFD_c1
OrthoMCL1472	Bd|Bradi2g05010.1.p Os|LOC_Os01g08410.1 Ta|TRAES3BF110600030CFD_c1
OrthoMCL1473	Bd|Bradi2g05017.1.p Os|LOC_Os01g08420.1 Ta|TRAES3BF110600020CFD_c1
OrthoMCL1474	Bd|Bradi2g05030.1.p Os|LOC_Os01g08430.1 Ta|TRAES3BF054800060CFD_c1
OrthoMCL1475	Bd|Bradi2g05070.6.p Os|LOC_Os01g08460.1 Ta|TRAES3BF054800010CFD_c1
OrthoMCL1476	Bd|Bradi2g05140.1.p Os|LOC_Os01g08520.1 Ta|TRAES3BF099800030CFD_c1
OrthoMCL1477	Bd|Bradi2g05160.1.p Os|LOC_Os01g08540.1 Ta|TRAES3BF099800050CFD_c1
OrthoMCL1478	Bd|Bradi2g05167.3.p Os|LOC_Os01g08550.1 Ta|TRAES3BF099800070CFD_c1
OrthoMCL1479	Bd|Bradi2g05190.1.p Os|LOC_Os01g08580.1 Ta|TRAES3BF110900030CFD_c1
OrthoMCL1480	Bd|Bradi2g05200.1.p Os|LOC_Os01g08670.1 Ta|TRAES3BF099900140CFD_c1
OrthoMCL1481	Bd|Bradi2g05218.3.p Os|LOC_Os01g08680.2 Ta|TRAES3BF099900130CFD_c1
OrthoMCL1482	Bd|Bradi2g05226.1.p Os|LOC_Os01g08700.2 Ta|TRAES3BF099900080CFD_c1
OrthoMCL1483	Bd|Bradi2g05234.2.p Os|LOC_Os01g08710.1 Ta|TRAES3BF099900070CFD_c1
OrthoMCL1484	Bd|Bradi2g05250.1.p Os|LOC_Os01g08760.1 Ta|TRAES3BF099900020CFD_c1
OrthoMCL1485	Bd|Bradi2g05280.1.p Ta|TRAES3BF109900070CFD_c1 Os|LOC_Os01g08790.1
OrthoMCL1486	Bd|Bradi2g05320.1.p Os|LOC_Os01g08820.1 Ta|TRAES3BF096800020CFD_c1
OrthoMCL1487	Bd|Bradi2g05330.1.p Os|LOC_Os01g08830.1 Ta|TRAES3BF096800030CFD_c1
OrthoMCL1488	Bd|Bradi2g05357.1.p Os|LOC_Os01g08850.1 Ta|TRAES3BF066700130CFD_c1
OrthoMCL1489	Bd|Bradi2g05460.1.p Os|LOC_Os01g09000.1 Ta|TRAES3BF096800110CFD_c1
OrthoMCL1490	Bd|Bradi2g05480.1.p Os|LOC_Os01g09010.1 Ta|TRAES3BF096800100CFD_c1
OrthoMCL1491	Bd|Bradi2g05487.3.p Os|LOC_Os01g09020.1 Ta|TRAES3BF066700140CFD_c1
OrthoMCL1492	Bd|Bradi2g05500.1.p Os|LOC_Os01g09080.1 Ta|TRAES3BF066700150CFD_c1
OrthoMCL1493	Bd|Bradi2g05567.2.p Os|LOC_Os01g09252.1 Ta|TRAES3BF186800010CFD_c1
OrthoMCL1494	Bd|Bradi2g05580.1.p Os|LOC_Os01g09260.1 Ta|TRAES3BF186800020CFD_c1
OrthoMCL1495	Bd|Bradi2g05590.1.p Os|LOC_Os01g09280.1 Ta|TRAES3BF186800050CFD_c1
OrthoMCL1496	Bd|Bradi2g05600.1.p Os|LOC_Os01g09300.1 Ta|TRAES3BF082400070CFD_c1
OrthoMCL1497	Bd|Bradi2g05640.2.p Os|LOC_Os01g09430.1 Ta|TRAES3BF082300030CFD_c1
OrthoMCL1498	Bd|Bradi2g05650.1.p Os|LOC_Os01g09450.1 Ta|TRAES3BF002600150CFD_c1
OrthoMCL1499	Bd|Bradi2g05680.1.p Os|LOC_Os01g09470.1 Ta|TRAES3BF002600110CFD_c1
OrthoMCL1500	Bd|Bradi2g05700.3.p Os|LOC_Os01g09550.1 Ta|TRAES3BF096900070CFD_c1
OrthoMCL1501	Bd|Bradi2g05730.1.p Os|LOC_Os01g09580.2 Ta|TRAES3BF096900040CFD_c1
OrthoMCL1502	Bd|Bradi2g05740.1.p Os|LOC_Os01g09590.1 Ta|TRAES3BF100100070CFD_c1
OrthoMCL1503	Bd|Bradi2g05750.1.p Os|LOC_Os01g09620.2 Ta|TRAES3BF096900170CFD_c1
OrthoMCL1504	Bd|Bradi2g05760.1.p Os|LOC_Os01g09640.1 Ta|TRAES3BF096900180CFD_c1
OrthoMCL1505	Bd|Bradi2g05794.1.p Os|LOC_Os01g09720.1 Ta|TRAES3BF063900020CFD_c1
OrthoMCL1506	Bd|Bradi2g05798.1.p Os|LOC_Os01g09730.1 Ta|TRAES3BF063900030CFD_c1
OrthoMCL1507	Bd|Bradi2g05808.1.p Os|LOC_Os01g09740.1 Ta|TRAES3BF063900040CFD_c1
OrthoMCL1508	Bd|Bradi2g05816.2.p Os|LOC_Os01g09750.2 Ta|TRAES3BF104900010CFD_c1
OrthoMCL1509	Bd|Bradi2g05824.3.p Os|LOC_Os01g09760.1 Ta|TRAES3BF104900030CFD_c1
OrthoMCL1510	Bd|Bradi2g05832.1.p Os|LOC_Os01g09770.1 Ta|TRAES3BF104900040CFD_c1
OrthoMCL1511	Bd|Bradi2g05840.1.p Os|LOC_Os01g09790.1 Ta|TRAES3BF104900060CFD_c1
OrthoMCL1512	Bd|Bradi2g05880.1.p Os|LOC_Os01g09830.1 Ta|TRAES3BF036400010CFD_c1
OrthoMCL1513	Bd|Bradi2g05900.1.p Os|LOC_Os01g09850.1 Ta|TRAES3BF182900010CFD_c1
OrthoMCL1514	Bd|Bradi2g05920.1.p Os|LOC_Os01g09870.1 Ta|TRAES3BF278300010CFD_c1
OrthoMCL1515	Bd|Bradi2g05927.1.p Os|LOC_Os01g09880.1 Ta|TRAES3BF278300020CFD_c1
OrthoMCL1516	Bd|Bradi2g05940.1.p Os|LOC_Os01g09890.1 Ta|TRAES3BF278300030CFD_c1
OrthoMCL1517	Bd|Bradi2g05960.1.p Os|LOC_Os01g10010.2 Ta|TRAES3BF115600010CFD_c1
OrthoMCL1518	Bd|Bradi2g05970.1.p Os|LOC_Os01g10020.1 Ta|TRAES3BF115600240CFD_c1
OrthoMCL1519	Bd|Bradi2g06010.1.p Os|LOC_Os01g10080.2 Ta|TRAES3BF018400040CFD_c1
OrthoMCL1520	Bd|Bradi2g06020.2.p Os|LOC_Os01g10100.1 Ta|TRAES3BF018400010CFD_c1
OrthoMCL1521	Bd|Bradi2g06090.1.p Os|LOC_Os01g10180.1 Ta|TRAES3BF090700020CFD_c1
OrthoMCL1522	Bd|Bradi2g06111.1.p Os|LOC_Os01g10210.1 Ta|TRAES3BF090700030CFD_c1
OrthoMCL1523	Bd|Bradi2g06120.1.p Os|LOC_Os01g10250.1 Ta|TRAES3BF090700050CFD_c1
OrthoMCL1524	Bd|Bradi2g06150.1.p Os|LOC_Os01g10260.1 Ta|TRAES3BF073700190CFD_c1
OrthoMCL1525	Bd|Bradi2g06160.1.p Os|LOC_Os01g10280.4 Ta|TRAES3BF073700180CFD_c1
OrthoMCL1526	Bd|Bradi2g06170.1.p Os|LOC_Os01g10310.1 Ta|TRAES3BF073700170CFD_c1
OrthoMCL1527	Bd|Bradi2g06180.1.p Os|LOC_Os01g10370.1 Ta|TRAES3BF073700060CFD_c1
OrthoMCL1528	Bd|Bradi2g06190.2.p Os|LOC_Os01g10350.1 Ta|TRAES3BF073700070CFD_c1
OrthoMCL1529	Bd|Bradi2g06200.1.p Os|LOC_Os01g10340.1 Ta|TRAES3BF073700080CFD_c1
OrthoMCL1530	Bd|Bradi2g06210.1.p Os|LOC_Os01g10320.1 Ta|TRAES3BF073700090CFD_c1
OrthoMCL1531	Bd|Bradi2g06240.1.p Os|LOC_Os01g10440.1 Ta|TRAES3BF073700030CFD_c1
OrthoMCL1532	Bd|Bradi2g06280.1.p Ta|TRAES3BF084200020CFD_c1 Os|LOC_Os01g10470.1
OrthoMCL1533	Bd|Bradi2g06300.1.p Os|LOC_Os01g10490.1 Ta|TRAES3BF068400030CFD_c1
OrthoMCL1534	Bd|Bradi2g06330.3.p Os|LOC_Os01g10504.1 Ta|TRAES3BF050900030CFD_c1
OrthoMCL1535	Bd|Bradi2g06370.1.p Os|LOC_Os01g10580.1 Ta|TRAES3BF156500010CFD_c1
OrthoMCL1536	Bd|Bradi2g06400.1.p Os|LOC_Os01g10610.1 Ta|TRAES3BF013700050CFD_c1
OrthoMCL1537	Bd|Bradi2g06410.3.p Os|LOC_Os01g10630.2 Ta|TRAES3BF013700040CFD_c1
OrthoMCL1538	Bd|Bradi2g06420.2.p Os|LOC_Os01g10680.2 Ta|TRAES3BF013900040CFD_c1
OrthoMCL1539	Bd|Bradi2g06430.1.p Os|LOC_Os01g10690.1 Ta|TRAES3BF013900030CFD_c1
OrthoMCL1540	Bd|Bradi2g06440.2.p Os|LOC_Os01g10790.1 Ta|TRAES3BF267300020CFD_c1
OrthoMCL1541	Bd|Bradi2g06450.1.p Os|LOC_Os01g10800.1 Ta|TRAES3BF267300030CFD_c1
OrthoMCL1542	Bd|Bradi2g06460.1.p Os|LOC_Os01g10810.1 Ta|TRAES3BF267300040CFD_c1
OrthoMCL1543	Bd|Bradi2g06497.1.p Os|LOC_Os01g10850.1 Ta|TRAES3BF089200050CFD_c1
OrthoMCL1544	Bd|Bradi2g06540.1.p Os|LOC_Os01g10880.1 Ta|TRAES3BF098500030CFD_c1
OrthoMCL1545	Bd|Bradi2g06627.2.p Os|LOC_Os01g11070.1 Ta|TRAES3BF117100160CFD_c1
OrthoMCL1546	Bd|Bradi2g06670.1.p Os|LOC_Os01g11150.1 Ta|TRAES3BF118400050CFD_c1
OrthoMCL1547	Bd|Bradi2g06710.1.p Os|LOC_Os01g11210.1 Ta|TRAES3BF117100030CFD_c1
OrthoMCL1548	Bd|Bradi2g06720.1.p Os|LOC_Os01g11220.1 Ta|TRAES3BF117100040CFD_c1
OrthoMCL1549	Bd|Bradi2g06730.1.p Os|LOC_Os01g11230.1 Ta|TRAES3BF117100050CFD_c1
OrthoMCL1550	Bd|Bradi2g06760.2.p Os|LOC_Os01g11260.1 Ta|TRAES3BF117100110CFD_c1
OrthoMCL1551	Bd|Bradi2g06790.2.p Os|LOC_Os01g11350.1 Ta|TRAES3BF117100130CFD_c1
OrthoMCL1552	Bd|Bradi2g06830.1.p Os|LOC_Os01g11414.1 Ta|TRAES3BF156900020CFD_c1
OrthoMCL1553	Bd|Bradi2g06832.1.p Os|LOC_Os01g11430.1 Ta|TRAES3BF156900010CFD_c1
OrthoMCL1554	Bd|Bradi2g06840.1.p Os|LOC_Os01g11460.1 Ta|TRAES3BF157000090CFD_c1
OrthoMCL1555	Bd|Bradi2g06845.1.p Os|LOC_Os01g11480.1 Ta|TRAES3BF157000080CFD_c1
OrthoMCL1556	Bd|Bradi2g06850.1.p Os|LOC_Os01g11490.1 Ta|TRAES3BF157000070CFD_c1
OrthoMCL1557	Bd|Bradi2g06860.1.p Os|LOC_Os01g11500.1 Ta|TRAES3BF157000040CFD_c1
OrthoMCL1558	Bd|Bradi2g06890.2.p Os|LOC_Os01g11550.1 Ta|TRAES3BF014900010CFD_c1
OrthoMCL1559	Bd|Bradi2g06900.1.p Os|LOC_Os01g11570.1 Ta|TRAES3BF020300100CFD_c1
OrthoMCL1560	Bd|Bradi2g06910.1.p Os|LOC_Os01g11580.2 Ta|TRAES3BF020300080CFD_c1
OrthoMCL1561	Bd|Bradi2g06920.3.p Os|LOC_Os01g11590.2 Ta|TRAES3BF020300070CFD_c1
OrthoMCL1562	Bd|Bradi2g06930.1.p Os|LOC_Os01g11600.1 Ta|TRAES3BF020300060CFD_c1
OrthoMCL1563	Bd|Bradi2g06940.2.p Os|LOC_Os01g11620.2 Ta|TRAES3BF020300050CFD_c1
OrthoMCL1564	Bd|Bradi2g06980.1.p Os|LOC_Os01g11710.1 Ta|TRAES3BF089800010CFD_c1
OrthoMCL1565	Bd|Bradi2g07000.2.p Os|LOC_Os01g11810.1 Ta|TRAES3BF089800030CFD_c1
OrthoMCL1566	Bd|Bradi2g07020.1.p Os|LOC_Os01g11850.1 Ta|TRAES3BF036500030CFD_c1
OrthoMCL1567	Bd|Bradi2g07040.1.p Os|LOC_Os01g11880.1 Ta|TRAES3BF011300020CFD_c1
OrthoMCL1568	Bd|Bradi2g07100.1.p Os|LOC_Os01g11970.1 Ta|TRAES3BF018400060CFD_c1
OrthoMCL1569	Bd|Bradi2g07116.1.p Os|LOC_Os01g11980.1 Ta|TRAES3BF016900110CFD_c1
OrthoMCL1570	Bd|Bradi2g07122.1.p Os|LOC_Os01g11990.1 Ta|TRAES3BF016900100CFD_c1
OrthoMCL1571	Bd|Bradi2g07130.2.p Os|LOC_Os01g12000.1 Ta|TRAES3BF016900090CFD_c1
OrthoMCL1572	Bd|Bradi2g07140.1.p Os|LOC_Os01g12020.1 Ta|TRAES3BF016900080CFD_c1
OrthoMCL1573	Bd|Bradi2g07170.1.p Os|LOC_Os01g12090.1 Ta|TRAES3BF077300080CFD_c1
OrthoMCL1574	Bd|Bradi2g07190.1.p Os|LOC_Os01g12110.1 Ta|TRAES3BF077300070CFD_c1
OrthoMCL1575	Bd|Bradi2g07237.1.p Os|LOC_Os01g12180.1 Ta|TRAES3BF115000040CFD_c1
OrthoMCL1576	Bd|Bradi2g07250.1.p Os|LOC_Os01g12190.1 Ta|TRAES3BF115000050CFD_c1
OrthoMCL1577	Bd|Bradi2g07260.1.p Os|LOC_Os01g12200.1 Ta|TRAES3BF115000230CFD_c1
OrthoMCL1578	Bd|Bradi2g07266.4.p Os|LOC_Os01g12220.1 Ta|TRAES3BF115000220CFD_c1
OrthoMCL1579	Bd|Bradi2g07272.1.p Os|LOC_Os01g12230.1 Ta|TRAES3BF115000210CFD_c1
OrthoMCL1580	Bd|Bradi2g07284.1.p Os|LOC_Os01g12250.1 Ta|TRAES3BF115000170CFD_c1
OrthoMCL1581	Bd|Bradi2g07290.1.p Os|LOC_Os01g12260.1 Ta|TRAES3BF115000160CFD_c1
OrthoMCL1582	Bd|Bradi2g07293.1.p Os|LOC_Os01g12270.1 Ta|TRAES3BF115000150CFD_c1
OrthoMCL1583	Bd|Bradi2g07297.1.p Os|LOC_Os01g12280.1 Ta|TRAES3BF028100010CFD_c1
OrthoMCL1584	Bd|Bradi2g07357.1.p Os|LOC_Os01g12440.1 Ta|TRAES3BF017100030CFD_c1
OrthoMCL1585	Bd|Bradi2g07370.1.p Os|LOC_Os01g12460.1 Ta|TRAES3BF017100040CFD_c1
OrthoMCL1586	Bd|Bradi2g07380.2.p Os|LOC_Os01g12464.1 Ta|TRAES3BF017100050CFD_c1
OrthoMCL1587	Bd|Bradi2g07390.2.p Os|LOC_Os01g12470.1 Ta|TRAES3BF017100060CFD_c1
OrthoMCL1588	Bd|Bradi2g07400.1.p Os|LOC_Os01g12480.1 Ta|TRAES3BF017100070CFD_c1
OrthoMCL1589	Bd|Bradi2g07407.2.p Os|LOC_Os01g12490.1 Ta|TRAES3BF017000020CFD_c1
OrthoMCL1590	Bd|Bradi2g07420.1.p Os|LOC_Os01g12520.1 Ta|TRAES3BF017000050CFD_c1
OrthoMCL1591	Bd|Bradi2g07430.1.p Os|LOC_Os01g12530.6 Ta|TRAES3BF042200010CFD_c1
OrthoMCL1592	Bd|Bradi2g07437.1.p Os|LOC_Os01g12540.2 Ta|TRAES3BF042200020CFD_c1
OrthoMCL1593	Bd|Bradi2g07450.1.p Os|LOC_Os01g12550.1 Ta|TRAES3BF042200030CFD_c1
OrthoMCL1594	Bd|Bradi2g07470.1.p Os|LOC_Os01g12560.1 Ta|TRAES3BF042200040CFD_c1
OrthoMCL1595	Bd|Bradi2g07480.1.p Os|LOC_Os01g12580.1 Ta|TRAES3BF042200050CFD_c1
OrthoMCL1596	Bd|Bradi2g07490.1.p Os|LOC_Os01g33020.1 Ta|TRAES3BF042200060CFD_c1
OrthoMCL1597	Bd|Bradi2g07497.1.p Os|LOC_Os01g12640.1 Ta|TRAES3BF042200070CFD_c1
OrthoMCL1598	Bd|Bradi2g07530.4.p Os|LOC_Os01g12670.1 Ta|TRAES3BF161200040CFD_c1
OrthoMCL1599	Bd|Bradi2g07543.1.p Os|LOC_Os01g12690.1 Ta|TRAES3BF021300040CFD_c1
OrthoMCL1600	Bd|Bradi2g07550.1.p Os|LOC_Os01g12710.2 Ta|TRAES3BF049800190CFD_c1
OrthoMCL1601	Bd|Bradi2g07570.1.p Os|LOC_Os01g12730.1 Ta|TRAES3BF049800160CFD_c1
OrthoMCL1602	Bd|Bradi2g07640.1.p Os|LOC_Os01g12820.1 Ta|TRAES3BF049800110CFD_c1
OrthoMCL1603	Bd|Bradi2g07650.2.p Os|LOC_Os01g12830.2 Ta|TRAES3BF049800100CFD_c1
OrthoMCL1604	Bd|Bradi2g07660.1.p Os|LOC_Os01g12840.1 Ta|TRAES3BF049800090CFD_c1
OrthoMCL1605	Bd|Bradi2g07700.2.p Os|LOC_Os01g12880.1 Ta|TRAES3BF049800040CFD_c1
OrthoMCL1606	Bd|Bradi2g07710.3.p Os|LOC_Os01g12890.1 Ta|TRAES3BF049800020CFD_c1
OrthoMCL1607	Bd|Bradi2g07780.2.p Os|LOC_Os01g13040.1 Ta|TRAES3BF018500010CFD_c1
OrthoMCL1608	Bd|Bradi2g07790.1.p Os|LOC_Os01g13060.3 Ta|TRAES3BF186900040CFD_c1
OrthoMCL1609	Bd|Bradi2g07810.1.p Os|LOC_Os01g13120.1 Ta|TRAES3BF186900010CFD_c1
OrthoMCL1610	Bd|Bradi2g07830.1.p Os|LOC_Os01g13130.1 Ta|TRAES3BF267400010CFD_c1
OrthoMCL1611	Bd|Bradi2g07880.1.p Os|LOC_Os01g13180.1 Ta|TRAES3BF114000070CFD_c1
OrthoMCL1612	Bd|Bradi2g07940.2.p Os|LOC_Os01g13210.1 Ta|TRAES3BF114000090CFD_c1
OrthoMCL1613	Bd|Bradi2g08000.1.p Ta|TRAES3BF038400070CFD_c1 Os|LOC_Os01g13340.1
OrthoMCL1614	Bd|Bradi2g08010.1.p Os|LOC_Os01g13350.1 Ta|TRAES3BF038400060CFD_c1
OrthoMCL1615	Bd|Bradi2g08030.1.p Os|LOC_Os01g13390.1 Ta|TRAES3BF038400020CFD_c1
OrthoMCL1616	Bd|Bradi2g08050.1.p Os|LOC_Os01g13420.1 Ta|TRAES3BF038400010CFD_c1
OrthoMCL1617	Bd|Bradi2g08110.1.p Os|LOC_Os01g13490.1 Ta|TRAES3BF007300570CFD_c1
OrthoMCL1618	Bd|Bradi2g08120.3.p Os|LOC_Os01g13520.2 Ta|TRAES3BF007300580CFD_c1
OrthoMCL1619	Bd|Bradi2g08170.2.p Os|LOC_Os01g13530.1 Ta|TRAES3BF007400010CFD_c1
OrthoMCL1620	Bd|Bradi2g08200.1.p Os|LOC_Os01g13560.1 Ta|TRAES3BF007400080CFD_c1
OrthoMCL1621	Bd|Bradi2g08230.1.p Os|LOC_Os01g13610.1 Ta|TRAES3BF007400100CFD_c1
OrthoMCL1622	Bd|Bradi2g08260.1.p Os|LOC_Os01g13700.1 Ta|TRAES3BF062500090CFD_c1
OrthoMCL1623	Bd|Bradi2g08280.2.p Os|LOC_Os01g13730.1 Ta|TRAES3BF062500060CFD_c1
OrthoMCL1624	Bd|Bradi2g08287.3.p Os|LOC_Os01g13740.2 Ta|TRAES3BF062500050CFD_c1
OrthoMCL1625	Bd|Bradi2g08330.1.p Os|LOC_Os01g13760.1 Ta|TRAES3BF057900020CFD_c1
OrthoMCL1626	Bd|Bradi2g08370.1.p Os|LOC_Os01g13930.1 Ta|TRAES3BF100600050CFD_c1
OrthoMCL1627	Bd|Bradi2g08380.3.p Os|LOC_Os01g13940.1 Ta|TRAES3BF100600060CFD_c1
OrthoMCL1628	Bd|Bradi2g08460.1.p Os|LOC_Os01g14010.1 Ta|TRAES3BF064300010CFD_c1
OrthoMCL1629	Bd|Bradi2g08470.1.p Os|LOC_Os01g14020.2 Ta|TRAES3BF081300010CFD_c1
OrthoMCL1630	Bd|Bradi2g08480.1.p Os|LOC_Os01g14030.1 Ta|TRAES3BF081300020CFD_c1
OrthoMCL1631	Bd|Bradi2g08490.1.p Os|LOC_Os01g14040.1 Ta|TRAES3BF081300030CFD_c1
OrthoMCL1632	Bd|Bradi2g08500.2.p Os|LOC_Os01g14050.2 Ta|TRAES3BF081300040CFD_c1
OrthoMCL1633	Bd|Bradi2g08510.2.p Os|LOC_Os01g14080.1 Ta|TRAES3BF081300060CFD_c1
OrthoMCL1634	Bd|Bradi2g08527.2.p Os|LOC_Os01g14100.1 Ta|TRAES3BF081300130CFD_c1
OrthoMCL1635	Bd|Bradi2g08540.1.p Os|LOC_Os01g14110.1 Ta|TRAES3BF081700020CFD_c1
OrthoMCL1636	Bd|Bradi2g08560.1.p Os|LOC_Os01g14690.1 Ta|TRAES3BF081700010CFD_c1
OrthoMCL1637	Bd|Bradi2g08570.1.p Os|LOC_Os01g14130.1 Ta|TRAES3BF005300030CFD_c1
OrthoMCL1638	Bd|Bradi2g08580.1.p Os|LOC_Os01g14140.1 Ta|TRAES3BF005300040CFD_c1
OrthoMCL1639	Bd|Bradi2g08600.1.p Os|LOC_Os01g14420.1 Ta|TRAES3BF003800040CFD_c1
OrthoMCL1640	Bd|Bradi2g08620.1.p Os|LOC_Os01g14440.1 Ta|TRAES3BF003800010CFD_c1
OrthoMCL1641	Bd|Bradi2g08670.1.p Os|LOC_Os01g14520.1 Ta|TRAES3BF051600010CFD_c1
OrthoMCL1642	Bd|Bradi2g08826.1.p Os|LOC_Os01g14810.3 Ta|TRAES3BF085300010CFD_c1
OrthoMCL1643	Bd|Bradi2g08832.1.p Os|LOC_Os01g14820.1 Ta|TRAES3BF085300020CFD_c1
OrthoMCL1644	Bd|Bradi2g08840.2.p Os|LOC_Os01g14830.1 Ta|TRAES3BF026700020CFD_c1
OrthoMCL1645	Bd|Bradi2g08880.1.p Os|LOC_Os01g14850.1 Ta|TRAES3BF026700050CFD_c1
OrthoMCL1646	Bd|Bradi2g08905.2.p Os|LOC_Os01g14870.1 Ta|TRAES3BF026700070CFD_c1
OrthoMCL1647	Bd|Bradi2g08907.1.p Os|LOC_Os01g14880.1 Ta|TRAES3BF026700080CFD_c1
OrthoMCL1648	Bd|Bradi2g08910.1.p Os|LOC_Os01g14890.1 Ta|TRAES3BF030300060CFD_c1
OrthoMCL1649	Bd|Bradi2g08920.2.p Os|LOC_Os01g14920.1 Ta|TRAES3BF030300050CFD_c1
OrthoMCL1650	Bd|Bradi2g08950.1.p Os|LOC_Os01g14940.1 Ta|TRAES3BF077900070CFD_c1
OrthoMCL1651	Bd|Bradi2g08970.1.p Os|LOC_Os01g14960.1 Ta|TRAES3BF077900040CFD_c1
OrthoMCL1652	Bd|Bradi2g09007.1.p Os|LOC_Os01g13150.1 Ta|TRAES3BF114000020CFD_c1
OrthoMCL1653	Bd|Bradi2g09060.1.p Os|LOC_Os01g15000.1 Ta|TRAES3BF077600080CFD_c1
OrthoMCL1654	Bd|Bradi2g09070.1.p Os|LOC_Os01g15010.1 Ta|TRAES3BF077600090CFD_c1
OrthoMCL1655	Bd|Bradi2g09080.2.p Os|LOC_Os01g15020.1 Ta|TRAES3BF123400010CFD_c1
OrthoMCL1656	Bd|Bradi2g09090.1.p Os|LOC_Os01g15039.1 Ta|TRAES3BF054200020CFD_c1
OrthoMCL1657	Bd|Bradi2g09140.2.p Os|LOC_Os01g15260.1 Ta|TRAES3BF084900020CFD_c1
OrthoMCL1658	Bd|Bradi2g09160.1.p Os|LOC_Os01g15290.2 Ta|TRAES3BF084900040CFD_c1
OrthoMCL1659	Bd|Bradi2g09290.1.p Os|LOC_Os01g15310.1 Ta|TRAES3BF084900080CFD_c1
OrthoMCL1660	Bd|Bradi2g09370.1.p Os|LOC_Os01g15480.1 Ta|TRAES3BF071900020CFD_c1
OrthoMCL1661	Bd|Bradi2g09380.1.p Os|LOC_Os01g15490.1 Ta|TRAES3BF071900010CFD_c1
OrthoMCL1662	Bd|Bradi2g09390.2.p Ta|TRAES3BF117100020CFD_c1 Os|LOC_Os01g39350.1
OrthoMCL1663	Bd|Bradi2g09420.1.p Os|LOC_Os01g15520.1 Ta|TRAES3BF074200120CFD_c1
OrthoMCL1664	Bd|Bradi2g09441.1.p Os|LOC_Os01g15530.1 Ta|TRAES3BF074200110CFD_c1
OrthoMCL1665	Bd|Bradi2g09450.2.p Os|LOC_Os01g15540.1 Ta|TRAES3BF074200100CFD_c1
OrthoMCL1666	Bd|Bradi2g09460.2.p Os|LOC_Os01g15550.1 Ta|TRAES3BF074200090CFD_c1
OrthoMCL1667	Bd|Bradi2g09470.1.p Os|LOC_Os01g15600.1 Ta|TRAES3BF074200070CFD_c1
OrthoMCL1668	Bd|Bradi2g09500.1.p Os|LOC_Os01g15610.1 Ta|TRAES3BF074200050CFD_c1
OrthoMCL1669	Bd|Bradi2g09530.1.p Os|LOC_Os01g15640.1 Ta|TRAES3BF122000050CFD_c1
OrthoMCL1670	Bd|Bradi2g09550.2.p Os|LOC_Os01g15660.3 Ta|TRAES3BF122000030CFD_c1
OrthoMCL1671	Bd|Bradi2g09580.1.p Os|LOC_Os01g15770.1 Ta|TRAES3BF008800010CFD_c1
OrthoMCL1672	Bd|Bradi2g09620.2.p Os|LOC_Os01g15780.1 Ta|TRAES3BF008800040CFD_c1
OrthoMCL1673	Bd|Bradi2g09637.5.p Os|LOC_Os01g15790.3 Ta|TRAES3BF008800100CFD_c1
OrthoMCL1674	Bd|Bradi2g09650.1.p Os|LOC_Os01g15810.1 Ta|TRAES3BF008800110CFD_c1
OrthoMCL1675	Bd|Bradi2g09700.1.p Os|LOC_Os01g15840.1 Ta|TRAES3BF008800160CFD_c1
OrthoMCL1676	Bd|Bradi2g09707.2.p Os|LOC_Os01g15850.1 Ta|TRAES3BF008800170CFD_c1
OrthoMCL1677	Bd|Bradi2g09720.1.p Os|LOC_Os01g15900.1 Ta|TRAES3BF008800180CFD_c1
OrthoMCL1678	Bd|Bradi2g09737.1.p Os|LOC_Os01g15979.1 Ta|TRAES3BF031200030CFD_c1
OrthoMCL1679	Bd|Bradi2g09750.1.p Os|LOC_Os01g15990.1 Ta|TRAES3BF031200040CFD_c1
OrthoMCL1680	Bd|Bradi2g09760.1.p Os|LOC_Os01g16000.2 Ta|TRAES3BF031200050CFD_c1
OrthoMCL1681	Bd|Bradi2g09770.2.p Os|LOC_Os01g16010.1 Ta|TRAES3BF030400140CFD_c1
OrthoMCL1682	Bd|Bradi2g09777.1.p Os|LOC_Os01g16020.1 Ta|TRAES3BF030400130CFD_c1
OrthoMCL1683	Bd|Bradi2g09790.1.p Os|LOC_Os01g16040.1 Ta|TRAES3BF030400120CFD_c1
OrthoMCL1684	Bd|Bradi2g09800.1.p Os|LOC_Os01g16080.1 Ta|TRAES3BF030400110CFD_c1
OrthoMCL1685	Bd|Bradi2g09820.3.p Os|LOC_Os01g16090.1 Ta|TRAES3BF030400100CFD_c1
OrthoMCL1686	Bd|Bradi2g09830.1.p Os|LOC_Os01g16100.1 Ta|TRAES3BF030400050CFD_c1
OrthoMCL1687	Bd|Bradi2g09860.2.p Os|LOC_Os01g16110.1 Ta|TRAES3BF030400020CFD_c1
OrthoMCL1688	Bd|Bradi2g09870.1.p Os|LOC_Os01g16120.1 Ta|TRAES3BF030400010CFD_c1
OrthoMCL1689	Bd|Bradi2g09910.1.p Os|LOC_Os01g16152.1 Ta|TRAES3BF102700090CFD_c1
OrthoMCL1690	Bd|Bradi2g09940.2.p Os|LOC_Os01g16170.2 Ta|TRAES3BF102700110CFD_c1
OrthoMCL1691	Bd|Bradi2g09980.1.p Os|LOC_Os01g16210.1 Ta|TRAES3BF102200020CFD_c1
OrthoMCL1692	Bd|Bradi2g09990.1.p Os|LOC_Os01g16220.1 Ta|TRAES3BF102200010CFD_c1
OrthoMCL1693	Bd|Bradi2g10000.1.p Os|LOC_Os01g16230.1 Ta|TRAES3BF077500040CFD_c1
OrthoMCL1694	Bd|Bradi2g10010.2.p Os|LOC_Os01g16240.1 Ta|TRAES3BF077500030CFD_c1
OrthoMCL1695	Bd|Bradi2g10040.1.p Os|LOC_Os01g16290.2 Ta|TRAES3BF077500010CFD_c1
OrthoMCL1696	Bd|Bradi2g10070.1.p Os|LOC_Os01g16320.1 Ta|TRAES3BF090800070CFD_c1
OrthoMCL1697	Bd|Bradi2g10080.1.p Os|LOC_Os01g16330.1 Ta|TRAES3BF090800060CFD_c1
OrthoMCL1698	Bd|Bradi2g10090.3.p Os|LOC_Os01g16340.1 Ta|TRAES3BF090800050CFD_c1
OrthoMCL1699	Bd|Bradi2g10100.3.p Os|LOC_Os01g16350.2 Ta|TRAES3BF090800040CFD_c1
OrthoMCL1700	Bd|Bradi2g10150.2.p Os|LOC_Os01g16450.1 Ta|TRAES3BF106100010CFD_c1
OrthoMCL1701	Bd|Bradi2g10170.1.p Os|LOC_Os01g16510.1 Ta|TRAES3BF184200010CFD_c1
OrthoMCL1702	Bd|Bradi2g10180.1.p Os|LOC_Os01g16520.1 Ta|TRAES3BF184200020CFD_c1
OrthoMCL1703	Bd|Bradi2g10190.1.p Os|LOC_Os01g04600.2 Ta|TRAES3BF029700020CFD_c1
OrthoMCL1704	Bd|Bradi2g10200.2.p Os|LOC_Os01g16670.1 Ta|TRAES3BF184200030CFD_c1
OrthoMCL1705	Bd|Bradi2g10220.1.p Os|LOC_Os01g16650.1 Ta|TRAES3BF029700030CFD_c1
OrthoMCL1706	Bd|Bradi2g10230.1.p Ta|TRAES3BF029700060CFD_c1 Os|LOC_Os01g16640.1
OrthoMCL1707	Bd|Bradi2g10240.1.p Os|LOC_Os01g16620.4 Ta|TRAES3BF029700040CFD_c1
OrthoMCL1708	Bd|Bradi2g10250.2.p Os|LOC_Os01g16600.1 Ta|TRAES3BF029700080CFD_c1
OrthoMCL1709	Bd|Bradi2g10260.1.p Os|LOC_Os01g16550.1 Ta|TRAES3BF029700090CFD_c1
OrthoMCL1710	Bd|Bradi2g10270.1.p Os|LOC_Os01g16540.1 Ta|TRAES3BF029600010CFD_c1
OrthoMCL1711	Bd|Bradi2g10286.2.p Ta|TRAES3BF029600030CFD_c1 Ta|TRAES3BF029600040CFD_c1
OrthoMCL1712	Bd|Bradi2g10320.1.p Os|LOC_Os01g16770.1 Ta|TRAES3BF029600050CFD_c1
OrthoMCL1713	Bd|Bradi2g10400.1.p Os|LOC_Os01g16890.1 Ta|TRAES3BF031500010CFD_c1
OrthoMCL1714	Bd|Bradi2g10420.1.p Os|LOC_Os01g16910.1 Ta|TRAES3BF031600040CFD_c1
OrthoMCL1715	Bd|Bradi2g10435.1.p Os|LOC_Os01g49360.1 Ta|TRAES3BF080500060CFD_c1
OrthoMCL1716	Bd|Bradi2g10450.1.p Os|LOC_Os01g16920.1 Ta|TRAES3BF031600050CFD_c1
OrthoMCL1717	Bd|Bradi2g10520.2.p Os|LOC_Os01g16950.1 Ta|TRAES3BF026900030CFD_c1
OrthoMCL1718	Bd|Bradi2g10530.1.p Os|LOC_Os01g16960.1 Ta|TRAES3BF026900020CFD_c1
OrthoMCL1719	Bd|Bradi2g10540.2.p Os|LOC_Os01g16970.2 Ta|TRAES3BF026900010CFD_c1
OrthoMCL1720	Bd|Bradi2g10670.1.p Os|LOC_Os01g17020.1 Ta|TRAES3BF027200020CFD_c1
OrthoMCL1721	Bd|Bradi2g10686.1.p Os|LOC_Os01g17040.1 Ta|TRAES3BF027200040CFD_c1
OrthoMCL1722	Bd|Bradi2g10700.1.p Os|LOC_Os01g17050.1 Ta|TRAES3BF027200060CFD_c1
OrthoMCL1723	Bd|Bradi2g10710.6.p Os|LOC_Os01g17060.2 Ta|TRAES3BF027200010CFD_c1
OrthoMCL1724	Bd|Bradi2g10740.1.p Os|LOC_Os01g17150.1 Ta|TRAES3BF008700040CFD_c1
OrthoMCL1725	Bd|Bradi2g10750.1.p Os|LOC_Os01g17160.1 Ta|TRAES3BF008700020CFD_c1
OrthoMCL1726	Bd|Bradi2g10770.2.p Os|LOC_Os01g17170.1 Ta|TRAES3BF008700010CFD_c1
OrthoMCL1727	Bd|Bradi2g10780.2.p Os|LOC_Os01g17180.1 Ta|TRAES3BF079400010CFD_c1
OrthoMCL1728	Bd|Bradi2g10790.1.p Os|LOC_Os01g17190.1 Ta|TRAES3BF079400020CFD_c1
OrthoMCL1729	Bd|Bradi2g10810.1.p Os|LOC_Os01g17240.1 Ta|TRAES3BF034900010CFD_c1
OrthoMCL1730	Bd|Bradi2g10840.1.p Os|LOC_Os01g17279.1 Ta|TRAES3BF004600040CFD_c1
OrthoMCL1731	Bd|Bradi2g10850.1.p Os|LOC_Os01g17320.1 Ta|TRAES3BF089900050CFD_c1
OrthoMCL1732	Bd|Bradi2g10857.1.p Os|LOC_Os01g17330.2 Ta|TRAES3BF089900040CFD_c1
OrthoMCL1733	Bd|Bradi2g10870.1.p Os|LOC_Os01g17390.1 Ta|TRAES3BF089900020CFD_c1
OrthoMCL1734	Bd|Bradi2g11000.1.p Os|LOC_Os01g18070.1 Ta|TRAES3BF044300010CFD_c1
OrthoMCL1735	Bd|Bradi2g11070.1.p Os|LOC_Os01g18220.1 Ta|TRAES3BF051600080CFD_c1
OrthoMCL1736	Bd|Bradi2g11140.1.p Os|LOC_Os01g18400.1 Ta|TRAES3BF073700160CFD_c1
OrthoMCL1737	Bd|Bradi2g11360.1.p Os|LOC_Os01g19140.2 Ta|TRAES3BF118400040CFD_c1
OrthoMCL1738	Bd|Bradi2g11420.1.p Os|LOC_Os01g19290.1 Ta|TRAES3BF040100030CFD_c1
OrthoMCL1739	Bd|Bradi2g11430.1.p Os|LOC_Os01g19330.1 Ta|TRAES3BF024100110CFD_c1
OrthoMCL1740	Bd|Bradi2g11450.1.p Os|LOC_Os01g19390.1 Ta|TRAES3BF115000020CFD_c1
OrthoMCL1741	Bd|Bradi2g11470.1.p Os|LOC_Os01g19440.1 Ta|TRAES3BF045500300CFD_c1
OrthoMCL1742	Bd|Bradi2g11480.1.p Os|LOC_Os01g19450.1 Ta|TRAES3BF059300030CFD_c1
OrthoMCL1743	Bd|Bradi2g11490.1.p Os|LOC_Os01g19470.1 Ta|TRAES3BF027500020CFD_c1
OrthoMCL1744	Bd|Bradi2g11500.1.p Os|LOC_Os01g19480.1 Ta|TRAES3BF107100010CFD_c1
OrthoMCL1745	Bd|Bradi2g11560.2.p Os|LOC_Os01g19760.1 Ta|TRAES3BF087300030CFD_c1
OrthoMCL1746	Bd|Bradi2g11800.1.p Os|LOC_Os01g20840.1 Ta|TRAES3BF090000010CFD_c1
OrthoMCL1747	Bd|Bradi2g11890.1.p Os|LOC_Os01g21120.1 Ta|TRAES3BF171600010CFD_c1
OrthoMCL1748	Bd|Bradi2g11931.1.p Os|LOC_Os01g21240.1 Ta|TRAES3BF168400180CFD_c1
OrthoMCL1749	Bd|Bradi2g11940.1.p Os|LOC_Os01g21250.1 Ta|TRAES3BF114600140CFD_c1
OrthoMCL1750	Bd|Bradi2g11990.1.p Os|LOC_Os01g21420.1 Ta|TRAES3BF280700010CFD_c1
OrthoMCL1751	Bd|Bradi2g12090.2.p Os|LOC_Os01g21850.2 Ta|TRAES3BF003500060CFD_c1
OrthoMCL1752	Bd|Bradi2g12100.1.p Os|LOC_Os01g21860.1 Ta|TRAES3BF109900050CFD_c1
OrthoMCL1753	Bd|Bradi2g12110.1.p Os|LOC_Os01g21940.1 Ta|TRAES3BF182500010CFD_c1
OrthoMCL1754	Bd|Bradi2g12140.1.p Os|LOC_Os01g21990.1 Ta|TRAES3BF059300010CFD_c1
OrthoMCL1755	Bd|Bradi2g12300.1.p Os|LOC_Os01g22510.1 Ta|TRAES3BF016700110CFD_c1
OrthoMCL1756	Bd|Bradi2g12320.2.p Os|LOC_Os01g22550.2 Ta|TRAES3BF083000030CFD_c1
OrthoMCL1757	Bd|Bradi2g12380.2.p Os|LOC_Os01g22630.2 Ta|TRAES3BF027500030CFD_c1
OrthoMCL1758	Bd|Bradi2g12497.1.p Os|LOC_Os01g23380.1 Ta|TRAES3BF025200040CFD_c1
OrthoMCL1759	Bd|Bradi2g12680.1.p Os|LOC_Os01g24950.1 Ta|TRAES3BF087300080CFD_c1
OrthoMCL1760	Bd|Bradi2g12720.3.p Os|LOC_Os01g25370.2 Ta|TRAES3BF090600010CFD_c1
OrthoMCL1761	Bd|Bradi2g12760.2.p Os|LOC_Os01g25460.1 Ta|TRAES3BF182000030CFD_c1
OrthoMCL1762	Bd|Bradi2g12770.1.p Os|LOC_Os01g25560.1 Ta|TRAES3BF113400050CFD_c1
OrthoMCL1763	Bd|Bradi2g12780.1.p Os|LOC_Os01g25600.2 Ta|TRAES3BF054800050CFD_c1
OrthoMCL1764	Bd|Bradi2g12800.2.p Os|LOC_Os01g25880.1 Ta|TRAES3BF053100060CFD_c1
OrthoMCL1765	Bd|Bradi2g12960.1.p Os|LOC_Os01g27140.1 Ta|TRAES3BF105900030CFD_c1
OrthoMCL1766	Bd|Bradi2g13079.1.p Os|LOC_Os01g65902.1 Ta|TRAES3BF007300140CFD_c1
OrthoMCL1767	Bd|Bradi2g13083.1.p Os|LOC_Os01g58049.1 Ta|TRAES3BF007300120CFD_c1
OrthoMCL1768	Bd|Bradi2g13101.1.p Os|LOC_Os01g58022.1 Ta|TRAES3BF007300060CFD_c1
OrthoMCL1769	Bd|Bradi2g13102.2.p Os|LOC_Os01g58024.1 Ta|TRAES3BF007300050CFD_c1
OrthoMCL1770	Bd|Bradi2g13107.1.p Os|LOC_Os01g57966.1 Ta|TRAES3BF007300040CFD_c1
OrthoMCL1771	Bd|Bradi2g13157.2.p Os|LOC_Os01g27740.1 Ta|TRAES3BF097300050CFD_c1
OrthoMCL1772	Bd|Bradi2g13251.1.p Os|LOC_Os01g29230.1 Ta|TRAES3BF039100020CFD_c1
OrthoMCL1773	Bd|Bradi2g13320.5.p Os|LOC_Os01g01484.4 Ta|TRAES3BF024400010CFD_c1
OrthoMCL1774	Bd|Bradi2g13350.2.p Os|LOC_Os01g29409.1 Ta|TRAES3BF017100010CFD_c1
OrthoMCL1775	Bd|Bradi2g13400.2.p Os|LOC_Os01g29469.1 Ta|TRAES3BF017000030CFD_c1
OrthoMCL1776	Bd|Bradi2g13527.1.p Os|LOC_Os01g06230.1 Ta|TRAES3BF068900020CFD_c1
OrthoMCL1777	Bd|Bradi2g13640.1.p Os|LOC_Os01g31110.1 Ta|TRAES3BF070400010CFD_c1
OrthoMCL1778	Bd|Bradi2g13660.1.p Os|LOC_Os01g31680.2 Ta|TRAES3BF103800010CFD_c1
OrthoMCL1779	Bd|Bradi2g13670.1.p Os|LOC_Os01g31870.4 Ta|TRAES3BF005400030CFD_c1
OrthoMCL1780	Bd|Bradi2g13680.1.p Os|LOC_Os01g32350.1 Ta|TRAES3BF183700010CFD_c1
OrthoMCL1781	Bd|Bradi2g13690.2.p Os|LOC_Os01g32184.1 Ta|TRAES3BF040100010CFD_c1
OrthoMCL1782	Bd|Bradi2g13700.2.p Os|LOC_Os01g33000.1 Ta|TRAES3BF079000010CFD_c1
OrthoMCL1783	Bd|Bradi2g13710.3.p Os|LOC_Os01g31770.2 Ta|TRAES3BF131800010CFD_c1
OrthoMCL1784	Bd|Bradi2g13730.2.p Os|LOC_Os01g33060.1 Ta|TRAES3BF095300010CFD_c1
OrthoMCL1785	Bd|Bradi2g13760.3.p Os|LOC_Os01g31629.1 Ta|TRAES3BF164100020CFD_c1
OrthoMCL1786	Bd|Bradi2g13780.3.p Os|LOC_Os01g33230.1 Ta|TRAES3BF000100010CFD_c1
OrthoMCL1787	Bd|Bradi2g13800.1.p Os|LOC_Os01g33080.1 Ta|TRAES3BF070400030CFD_c1
OrthoMCL1788	Bd|Bradi2g13820.4.p Os|LOC_Os01g32964.1 Ta|TRAES3BF116300010CFD_c1
OrthoMCL1789	Bd|Bradi2g13827.4.p Os|LOC_Os01g33784.1 Ta|TRAES3BF005800010CFD_c1
OrthoMCL1790	Bd|Bradi2g13870.4.p Os|LOC_Os01g34080.1 Ta|TRAES3BF005400010CFD_c1
OrthoMCL1791	Bd|Bradi2g16620.1.p Ta|TRAES3BF151200010CFD_c1 Os|LOC_Os01g67350.1
OrthoMCL1792	Bd|Bradi2g16800.1.p Os|LOC_Os01g48410.1 Ta|TRAES3BF073600020CFD_c1
OrthoMCL1793	Bd|Bradi2g17020.1.p Os|LOC_Os01g54770.1 Ta|TRAES3BF087900050CFD_c1
OrthoMCL1794	Bd|Bradi2g17530.1.p Os|LOC_Os01g49650.1 Ta|TRAES3BF276100090CFD_c1
OrthoMCL1795	Bd|Bradi2g17974.1.p Os|LOC_Os01g50700.1 Ta|TRAES3BF082500030CFD_c1
OrthoMCL1796	Bd|Bradi2g18180.1.p Os|LOC_Os01g51120.1 Ta|TRAES3BF076300010CFD_c1
OrthoMCL1797	Bd|Bradi2g19030.1.p Os|LOC_Os01g53079.1 Ta|TRAES3BF073300150CFD_c1
OrthoMCL1798	Bd|Bradi2g21510.1.p Os|LOC_Os01g59600.1 Ta|TRAES3BF048900190CFD_c1
OrthoMCL1799	Ta|TRAES3BF032900040CFD_c1 Bd|Bradi2g53790.1.p Os|LOC_Os01g61150.1
OrthoMCL1800	Bd|Bradi2g22510.1.p Os|LOC_Os01g61210.1 Ta|TRAES3BF032700140CFD_c1
OrthoMCL1801	Bd|Bradi2g22940.1.p Os|LOC_Os01g61810.2 Ta|TRAES3BF041800040CFD_c1
OrthoMCL1802	Bd|Bradi2g23235.1.p Os|LOC_Os01g57946.1 Ta|TRAES3BF007300230CFD_c1
OrthoMCL1803	Bd|Bradi2g23357.1.p Os|LOC_Os01g62500.1 Ta|TRAES3BF090100110CFD_c1
OrthoMCL1804	Bd|Bradi2g23500.1.p Os|LOC_Os01g62890.2 Ta|TRAES3BF065800030CFD_c1
OrthoMCL1805	Bd|Bradi2g23597.1.p Os|LOC_Os01g63060.1 Bd|Bradi2g55020.4.p
OrthoMCL1806	Bd|Bradi2g23797.2.p Ta|TRAES3BF050800320CFD_c1 Os|LOC_Os01g11900.1
OrthoMCL1807	Bd|Bradi2g23820.1.p Os|LOC_Os01g63890.1 Ta|TRAES3BF093200040CFD_c1
OrthoMCL1808	Bd|Bradi2g23906.1.p Ta|TRAES3BF276600050CFD_c1 Os|LOC_Os01g19260.1
OrthoMCL1809	Bd|Bradi2g24100.1.p Os|LOC_Os01g64670.1 Ta|TRAES3BF080100080CFD_c1
OrthoMCL1810	Bd|Bradi2g24880.2.p Os|LOC_Os01g65986.1 Ta|TRAES3BF021600130CFD_c1
OrthoMCL1811	Bd|Bradi2g26860.1.p Os|LOC_Os01g72560.1 Ta|TRAES3BF113300040CFD_c1
OrthoMCL1812	Bd|Bradi2g27110.1.p Os|LOC_Os01g71770.1 Ta|TRAES3BF039300150CFD_c1
OrthoMCL1813	Bd|Bradi2g27190.1.p Os|LOC_Os01g71230.2 Ta|TRAES3BF155100030CFD_c1
OrthoMCL1814	Bd|Bradi2g27370.1.p Os|LOC_Os01g70970.1 Ta|TRAES3BF042800080CFD_c1
OrthoMCL1815	Bd|Bradi2g28120.1.p Os|LOC_Os01g32980.1 Ta|TRAES3BF066600010CFD_c1
OrthoMCL1816	Bd|Bradi2g31870.1.p Os|LOC_Os01g13000.1 Ta|TRAES3BF018600020CFD_c1
OrthoMCL1817	Bd|Bradi2g32890.1.p Os|LOC_Os01g10600.1 Ta|TRAES3BF013700060CFD_c1
OrthoMCL1818	Bd|Bradi2g32950.1.p Os|LOC_Os01g10230.1 Ta|TRAES3BF090700040CFD_c1
OrthoMCL1819	Bd|Bradi2g34660.3.p Os|LOC_Os01g06590.1 Ta|TRAES3BF057000010CFD_c1
OrthoMCL1820	Bd|Bradi2g34680.1.p Os|LOC_Os01g06510.1 Ta|TRAES3BF171300010CFD_c1
OrthoMCL1821	Bd|Bradi2g36670.1.p Os|LOC_Os01g24790.1 Ta|TRAES3BF032500010CFD_c1
OrthoMCL1822	Bd|Bradi2g36840.1.p Os|LOC_Os01g56900.2 Ta|TRAES3BF072400010CFD_c1
OrthoMCL1823	Bd|Bradi2g36910.1.p Os|LOC_Os01g18744.1 Ta|TRAES3BF076000010CFD_c1
OrthoMCL1824	Bd|Bradi2g37327.1.p Os|LOC_Os01g31800.1 Ta|TRAES3BF065400180CFD_c1
OrthoMCL1825	Bd|Bradi2g37621.1.p Os|LOC_Os01g33110.1 Ta|TRAES3BF083000240CFD_c1
OrthoMCL1826	Bd|Bradi2g39890.1.p Os|LOC_Os01g07640.1 Ta|TRAES3BF008500140CFD_c1
OrthoMCL1827	Bd|Bradi2g40390.1.p Os|LOC_Os01g74640.1 Ta|TRAES3BF043100030CFD_c1
OrthoMCL1828	Bd|Bradi2g40400.1.p Os|LOC_Os01g34700.1 Ta|TRAES3BF065100030CFD_c1
OrthoMCL1829	Bd|Bradi2g40415.2.p Os|LOC_Os01g52430.1 Ta|TRAES3BF024700300CFD_c1
OrthoMCL1830	Bd|Bradi2g40480.1.p Os|LOC_Os01g35040.1 Ta|TRAES3BF001500020CFD_c1
OrthoMCL1831	Bd|Bradi2g40500.2.p Os|LOC_Os01g35184.1 Ta|TRAES3BF046700040CFD_c1
OrthoMCL1832	Bd|Bradi2g40550.2.p Os|LOC_Os01g36080.4 Ta|TRAES3BF078900050CFD_c1
OrthoMCL1833	Bd|Bradi2g40600.1.p Os|LOC_Os01g36390.1 Ta|TRAES3BF097600010CFD_c1
OrthoMCL1834	Bd|Bradi2g40620.2.p Os|LOC_Os01g36460.1 Ta|TRAES3BF071400020CFD_c1
OrthoMCL1835	Bd|Bradi2g40625.1.p Os|LOC_Os01g36540.1 Ta|TRAES3BF093200050CFD_c1
OrthoMCL1836	Bd|Bradi2g40627.1.p Os|LOC_Os01g36550.1 Ta|TRAES3BF093200060CFD_c1
OrthoMCL1837	Bd|Bradi2g40660.1.p Os|LOC_Os01g36600.1 Ta|TRAES3BF030900020CFD_c1
OrthoMCL1838	Bd|Bradi2g40677.1.p Os|LOC_Os01g36630.1 Ta|TRAES3BF047000030CFD_c1
OrthoMCL1839	Bd|Bradi2g40703.2.p Os|LOC_Os01g36670.1 Ta|TRAES3BF278000010CFD_c1
OrthoMCL1840	Bd|Bradi2g40820.2.p Os|LOC_Os01g36930.1 Ta|TRAES3BF057100020CFD_c1
OrthoMCL1841	Bd|Bradi2g40830.1.p Os|LOC_Os01g36940.1 Ta|TRAES3BF067200010CFD_c1
OrthoMCL1842	Bd|Bradi2g40950.2.p Os|LOC_Os01g37130.2 Ta|TRAES3BF062200020CFD_c1
OrthoMCL1843	Bd|Bradi2g40990.1.p Os|LOC_Os01g37480.1 Ta|TRAES3BF116600010CFD_c1
OrthoMCL1844	Bd|Bradi2g41027.1.p Os|LOC_Os01g37510.1 Ta|TRAES3BF062200030CFD_c1
OrthoMCL1845	Bd|Bradi2g41050.2.p Os|LOC_Os01g37560.1 Ta|TRAES3BF029300040CFD_c1
OrthoMCL1846	Bd|Bradi2g41130.1.p Os|LOC_Os01g37760.2 Ta|TRAES3BF116200490CFD_c1
OrthoMCL1847	Bd|Bradi2g41140.3.p Os|LOC_Os01g37770.1 Ta|TRAES3BF015400010CFD_c1
OrthoMCL1848	Bd|Bradi2g41150.1.p Os|LOC_Os01g37790.1 Ta|TRAES3BF079000020CFD_c1
OrthoMCL1849	Bd|Bradi2g41170.2.p Ta|TRAES3BF066100040CFD_c1 Os|LOC_Os01g41310.1
OrthoMCL1850	Bd|Bradi2g41180.1.p Os|LOC_Os01g37800.1 Ta|TRAES3BF004700010CFD_c1
OrthoMCL1851	Bd|Bradi2g41220.1.p Os|LOC_Os01g37825.1 Ta|TRAES3BF090000020CFD_c1
OrthoMCL1852	Bd|Bradi2g41230.3.p Os|LOC_Os01g37832.1 Ta|TRAES3BF105700010CFD_c1
OrthoMCL1853	Bd|Bradi2g41240.1.p Os|LOC_Os01g37842.1 Ta|TRAES3BF276900010CFD_c1
OrthoMCL1854	Bd|Bradi2g41250.1.p Os|LOC_Os01g37850.1 Ta|TRAES3BF088900030CFD_c1
OrthoMCL1855	Bd|Bradi2g41260.7.p Os|LOC_Os01g37870.4 Ta|TRAES3BF082700020CFD_c1
OrthoMCL1856	Bd|Bradi2g41285.1.p Os|LOC_Os01g57942.1 Ta|TRAES3BF007300210CFD_c1
OrthoMCL1857	Bd|Bradi2g41390.1.p Os|LOC_Os01g38610.1 Ta|TRAES3BF276900020CFD_c1
OrthoMCL1858	Bd|Bradi2g41430.1.p Os|LOC_Os01g38960.1 Ta|TRAES3BF042300020CFD_c1
OrthoMCL1859	Bd|Bradi2g41470.1.p Os|LOC_Os01g38660.1 Ta|TRAES3BF090900090CFD_c1
OrthoMCL1860	Bd|Bradi2g41480.1.p Os|LOC_Os01g38970.1 Ta|TRAES3BF042100190CFD_c1
OrthoMCL1861	Bd|Bradi2g41490.3.p Os|LOC_Os01g38980.2 Ta|TRAES3BF042100170CFD_c1
OrthoMCL1862	Bd|Bradi2g41500.2.p Os|LOC_Os01g38990.1 Ta|TRAES3BF042100160CFD_c1
OrthoMCL1863	Bd|Bradi2g41510.1.p Os|LOC_Os01g39000.1 Ta|TRAES3BF042100140CFD_c1
OrthoMCL1864	Bd|Bradi2g41520.1.p Os|LOC_Os01g39010.1 Ta|TRAES3BF042100090CFD_c1
OrthoMCL1865	Bd|Bradi2g41530.1.p Os|LOC_Os01g39020.1 Ta|TRAES3BF002300100CFD_c1
OrthoMCL1866	Bd|Bradi2g41540.1.p Os|LOC_Os01g39100.1 Ta|TRAES3BF042100080CFD_c1
OrthoMCL1867	Bd|Bradi2g41550.1.p Os|LOC_Os01g39110.1 Ta|TRAES3BF042100060CFD_c1
OrthoMCL1868	Bd|Bradi2g41570.1.p Os|LOC_Os01g39134.1 Ta|TRAES3BF042100050CFD_c1
OrthoMCL1869	Bd|Bradi2g41630.1.p Os|LOC_Os01g39270.1 Ta|TRAES3BF042100010CFD_c1
OrthoMCL1870	Bd|Bradi2g41640.1.p Os|LOC_Os01g39290.1 Ta|TRAES3BF160400010CFD_c1
OrthoMCL1871	Bd|Bradi2g41670.1.p Os|LOC_Os01g39330.1 Ta|TRAES3BF047700010CFD_c1
OrthoMCL1872	Bd|Bradi2g41690.1.p Os|LOC_Os01g39380.2 Ta|TRAES3BF115200010CFD_c1
OrthoMCL1873	Bd|Bradi2g41696.2.p Os|LOC_Os01g39600.2 Ta|TRAES3BF177500100CFD_c1
OrthoMCL1874	Bd|Bradi2g41730.2.p Os|LOC_Os01g51420.1 Ta|TRAES3BF016000050CFD_c1
OrthoMCL1875	Bd|Bradi2g41890.1.p Os|LOC_Os01g39960.1 Ta|TRAES3BF018200010CFD_c1
OrthoMCL1876	Bd|Bradi2g41900.1.p Os|LOC_Os01g39970.1 Ta|TRAES3BF018200020CFD_c1
OrthoMCL1877	Bd|Bradi2g41910.2.p Os|LOC_Os01g40050.2 Ta|TRAES3BF018200030CFD_c1
OrthoMCL1878	Bd|Bradi2g41957.3.p Os|LOC_Os01g40110.1 Ta|TRAES3BF018100040CFD_c1
OrthoMCL1879	Bd|Bradi2g42017.2.p Os|LOC_Os01g40250.1 Ta|TRAES3BF018200040CFD_c1
OrthoMCL1880	Bd|Bradi2g42023.1.p Os|LOC_Os01g40260.1 Ta|TRAES3BF267200010CFD_c1
OrthoMCL1881	Bd|Bradi2g42030.1.p Os|LOC_Os01g40280.3 Ta|TRAES3BF267200020CFD_c1
OrthoMCL1882	Bd|Bradi2g42040.1.p Os|LOC_Os01g40310.1 Ta|TRAES3BF267200040CFD_c1
OrthoMCL1883	Bd|Bradi2g42060.2.p Os|LOC_Os01g40330.2 Ta|TRAES3BF021900040CFD_c1
OrthoMCL1884	Bd|Bradi2g42100.1.p Os|LOC_Os01g40470.1 Ta|TRAES3BF021900060CFD_c1
OrthoMCL1885	Bd|Bradi2g42130.1.p Os|LOC_Os01g40550.1 Ta|TRAES3BF021900070CFD_c1
OrthoMCL1886	Bd|Bradi2g42137.1.p Os|LOC_Os01g40570.1 Ta|TRAES3BF021900080CFD_c1
OrthoMCL1887	Bd|Bradi2g42147.1.p Os|LOC_Os01g40590.1 Ta|TRAES3BF021900090CFD_c1
OrthoMCL1888	Bd|Bradi2g42227.1.p Os|LOC_Os01g40650.1 Ta|TRAES3BF118300090CFD_c1
OrthoMCL1889	Bd|Bradi2g42240.1.p Os|LOC_Os01g40670.2 Ta|TRAES3BF118300070CFD_c1
OrthoMCL1890	Bd|Bradi2g42270.1.p Os|LOC_Os01g40690.1 Ta|TRAES3BF118300060CFD_c1
OrthoMCL1891	Bd|Bradi2g42300.1.p Os|LOC_Os01g40710.1 Ta|TRAES3BF117900020CFD_c1
OrthoMCL1892	Bd|Bradi2g42310.1.p Os|LOC_Os01g40720.1 Ta|TRAES3BF117900030CFD_c1
OrthoMCL1893	Bd|Bradi2g42440.2.p Os|LOC_Os01g41010.1 Ta|TRAES3BF117800040CFD_c1
OrthoMCL1894	Bd|Bradi2g42450.1.p Os|LOC_Os01g41030.1 Ta|TRAES3BF117800060CFD_c1
OrthoMCL1895	Bd|Bradi2g42471.1.p Ta|TRAES3BF182000020CFD_c1 Os|LOC_Os01g41040.1
OrthoMCL1896	Bd|Bradi2g42530.1.p Os|LOC_Os01g41180.1 Ta|TRAES3BF097300040CFD_c1
OrthoMCL1897	Bd|Bradi2g42540.3.p Os|LOC_Os01g41190.1 Ta|TRAES3BF137100010CFD_c1
OrthoMCL1898	Bd|Bradi2g42550.1.p Os|LOC_Os01g41200.1 Ta|TRAES3BF137100020CFD_c1
OrthoMCL1899	Bd|Bradi2g42560.1.p Os|LOC_Os01g41220.2 Ta|TRAES3BF097300060CFD_c1
OrthoMCL1900	Bd|Bradi2g42597.2.p Os|LOC_Os01g41260.1 Ta|TRAES3BF137200010CFD_c1
OrthoMCL1901	Bd|Bradi2g42650.1.p Os|LOC_Os01g41550.1 Ta|TRAES3BF086900010CFD_c1
OrthoMCL1902	Bd|Bradi2g42670.2.p Os|LOC_Os01g41600.1 Ta|TRAES3BF086900020CFD_c1
OrthoMCL1903	Bd|Bradi2g42680.2.p Os|LOC_Os01g41610.2 Ta|TRAES3BF086900030CFD_c1
OrthoMCL1904	Bd|Bradi2g42690.1.p Os|LOC_Os01g41630.1 Ta|TRAES3BF087400010CFD_c1
OrthoMCL1905	Bd|Bradi2g42870.1.p Os|LOC_Os01g41900.2 Ta|TRAES3BF053400010CFD_c1
OrthoMCL1906	Bd|Bradi2g42920.1.p Os|LOC_Os01g41990.1 Ta|TRAES3BF271400010CFD_c1
OrthoMCL1907	Bd|Bradi2g42950.6.p Os|LOC_Os01g42050.1 Ta|TRAES3BF042900040CFD_c1
OrthoMCL1908	Bd|Bradi2g42960.2.p Os|LOC_Os01g42060.1 Ta|TRAES3BF136500020CFD_c1
OrthoMCL1909	Bd|Bradi2g42970.1.p Os|LOC_Os01g42070.1 Ta|TRAES3BF136500030CFD_c1
OrthoMCL1910	Bd|Bradi2g42980.1.p Os|LOC_Os01g42080.1 Ta|TRAES3BF154100010CFD_c1
OrthoMCL1911	Bd|Bradi2g43030.1.p Os|LOC_Os01g42140.2 Ta|TRAES3BF044800010CFD_c1
OrthoMCL1912	Bd|Bradi2g43100.2.p Os|LOC_Os01g42280.1 Ta|TRAES3BF086700040CFD_c1
OrthoMCL1913	Bd|Bradi2g43160.2.p Os|LOC_Os01g42430.1 Ta|TRAES3BF083200010CFD_c1
OrthoMCL1914	Bd|Bradi2g43300.2.p Os|LOC_Os01g42620.2 Ta|TRAES3BF083200050CFD_c1
OrthoMCL1915	Bd|Bradi2g43310.1.p Os|LOC_Os01g42630.1 Ta|TRAES3BF083200040CFD_c1
OrthoMCL1916	Bd|Bradi2g43330.1.p Os|LOC_Os01g42690.2 Ta|TRAES3BF083200070CFD_c1
OrthoMCL1917	Bd|Bradi2g43350.1.p Os|LOC_Os01g42700.4 Ta|TRAES3BF111200030CFD_c1
OrthoMCL1918	Bd|Bradi2g43367.1.p Os|LOC_Os01g42720.2 Ta|TRAES3BF111200010CFD_c1
OrthoMCL1919	Bd|Bradi2g43380.1.p Os|LOC_Os01g42730.1 Ta|TRAES3BF025400010CFD_c1
OrthoMCL1920	Bd|Bradi2g43400.2.p Os|LOC_Os01g42770.1 Ta|TRAES3BF025300010CFD_c1
OrthoMCL1921	Bd|Bradi2g43410.1.p Os|LOC_Os01g42780.1 Ta|TRAES3BF055900040CFD_c1
OrthoMCL1922	Bd|Bradi2g43437.1.p Os|LOC_Os01g42800.1 Ta|TRAES3BF055900010CFD_c1
OrthoMCL1923	Bd|Bradi2g43460.2.p Os|LOC_Os01g42820.1 Ta|TRAES3BF046400050CFD_c1
OrthoMCL1924	Bd|Bradi2g43470.1.p Os|LOC_Os01g42830.1 Ta|TRAES3BF046400040CFD_c1
OrthoMCL1925	Bd|Bradi2g43480.1.p Os|LOC_Os01g42850.1 Ta|TRAES3BF046400030CFD_c1
OrthoMCL1926	Bd|Bradi2g43570.1.p Os|LOC_Os01g42900.1 Ta|TRAES3BF267800010CFD_c1
OrthoMCL1927	Bd|Bradi2g43580.1.p Os|LOC_Os01g42950.1 Ta|TRAES3BF092500080CFD_c1
OrthoMCL1928	Bd|Bradi2g43617.1.p Os|LOC_Os01g42990.1 Ta|TRAES3BF108200040CFD_c1
OrthoMCL1929	Bd|Bradi2g43650.1.p Os|LOC_Os01g43030.1 Ta|TRAES3BF108200020CFD_c1
OrthoMCL1930	Bd|Bradi2g43660.5.p Os|LOC_Os01g43050.1 Ta|TRAES3BF108200010CFD_c1
OrthoMCL1931	Bd|Bradi2g43690.1.p Os|LOC_Os01g43090.1 Ta|TRAES3BF020200010CFD_c1
OrthoMCL1932	Bd|Bradi2g43700.1.p Os|LOC_Os01g43100.1 Ta|TRAES3BF020200020CFD_c1
OrthoMCL1933	Bd|Bradi2g43730.1.p Os|LOC_Os01g43140.1 Ta|TRAES3BF020200050CFD_c1
OrthoMCL1934	Bd|Bradi2g43750.1.p Os|LOC_Os01g43160.1 Ta|TRAES3BF020200080CFD_c1
OrthoMCL1935	Bd|Bradi2g43760.1.p Os|LOC_Os01g43170.1 Ta|TRAES3BF020200090CFD_c1
OrthoMCL1936	Bd|Bradi2g43770.3.p Os|LOC_Os01g43220.1 Ta|TRAES3BF020200110CFD_c1
OrthoMCL1937	Bd|Bradi2g43780.3.p Os|LOC_Os01g43250.1 Ta|TRAES3BF020200130CFD_c1
OrthoMCL1938	Bd|Bradi2g43870.2.p Os|LOC_Os01g43360.1 Ta|TRAES3BF160600010CFD_c1
OrthoMCL1939	Bd|Bradi2g43890.3.p Os|LOC_Os01g43380.1 Ta|TRAES3BF075000010CFD_c1
OrthoMCL1940	Bd|Bradi2g43900.1.p Os|LOC_Os01g43390.1 Ta|TRAES3BF055400010CFD_c1
OrthoMCL1941	Bd|Bradi2g44010.1.p Os|LOC_Os01g43520.2 Ta|TRAES3BF055300050CFD_c1
OrthoMCL1942	Bd|Bradi2g44020.1.p Os|LOC_Os01g43530.1 Ta|TRAES3BF055300060CFD_c1
OrthoMCL1943	Bd|Bradi2g44030.1.p Os|LOC_Os01g43540.1 Ta|TRAES3BF180700020CFD_c1
OrthoMCL1944	Bd|Bradi2g44035.1.p Os|LOC_Os01g43550.2 Ta|TRAES3BF180700010CFD_c1
OrthoMCL1945	Bd|Bradi2g44060.1.p Os|LOC_Os01g43610.1 Ta|TRAES3BF021000020CFD_c1
OrthoMCL1946	Bd|Bradi2g44070.2.p Os|LOC_Os01g43630.3 Ta|TRAES3BF021000040CFD_c1
OrthoMCL1947	Bd|Bradi2g44340.4.p Os|LOC_Os01g43870.1 Ta|TRAES3BF021100020CFD_c1
OrthoMCL1948	Bd|Bradi2g44360.1.p Os|LOC_Os01g44050.1 Ta|TRAES3BF018300010CFD_c1
OrthoMCL1949	Bd|Bradi2g44377.1.p Os|LOC_Os01g44069.1 Ta|TRAES3BF018300030CFD_c1
OrthoMCL1950	Bd|Bradi2g44410.1.p Os|LOC_Os01g44120.1 Ta|TRAES3BF113600020CFD_c1
OrthoMCL1951	Bd|Bradi2g44430.1.p Os|LOC_Os01g44140.1 Ta|TRAES3BF026100100CFD_c1
OrthoMCL1952	Bd|Bradi2g44440.1.p Os|LOC_Os01g44210.1 Ta|TRAES3BF026100090CFD_c1
OrthoMCL1953	Bd|Bradi2g44467.1.p Os|LOC_Os01g44250.1 Ta|TRAES3BF026100080CFD_c1
OrthoMCL1954	Bd|Bradi2g44480.1.p Os|LOC_Os01g44260.1 Ta|TRAES3BF026100070CFD_c1
OrthoMCL1955	Bd|Bradi2g44500.2.p Os|LOC_Os01g44340.1 Ta|TRAES3BF026100050CFD_c1
OrthoMCL1956	Bd|Bradi2g44760.1.p Os|LOC_Os01g45070.2 Ta|TRAES3BF026200130CFD_c1
OrthoMCL1957	Bd|Bradi2g44770.1.p Os|LOC_Os01g45090.1 Ta|TRAES3BF026200120CFD_c1
OrthoMCL1958	Bd|Bradi2g44800.1.p Os|LOC_Os01g45200.1 Ta|TRAES3BF026200100CFD_c1
OrthoMCL1959	Bd|Bradi2g44810.3.p Os|LOC_Os01g45160.1 Ta|TRAES3BF026200110CFD_c1
OrthoMCL1960	Bd|Bradi2g44840.1.p Os|LOC_Os01g45250.1 Ta|TRAES3BF026200080CFD_c1
OrthoMCL1961	Bd|Bradi2g44856.3.p Os|LOC_Os01g45274.4 Ta|TRAES3BF026200060CFD_c1
OrthoMCL1962	Bd|Bradi2g44900.3.p Os|LOC_Os01g45370.1 Ta|TRAES3BF026200010CFD_c1
OrthoMCL1963	Bd|Bradi2g44920.1.p Os|LOC_Os01g45390.2 Ta|TRAES3BF026300050CFD_c1
OrthoMCL1964	Bd|Bradi2g44930.6.p Os|LOC_Os01g45439.2 Ta|TRAES3BF026300040CFD_c1
OrthoMCL1965	Bd|Bradi2g44936.1.p Os|LOC_Os01g45450.1 Ta|TRAES3BF026300030CFD_c1
OrthoMCL1966	Bd|Bradi2g44950.1.p Os|LOC_Os01g45470.1 Ta|TRAES3BF026300010CFD_c1
OrthoMCL1967	Bd|Bradi2g44957.1.p Os|LOC_Os01g45510.1 Ta|TRAES3BF026400120CFD_c1
OrthoMCL1968	Bd|Bradi2g44970.2.p Os|LOC_Os01g45530.1 Ta|TRAES3BF026400110CFD_c1
OrthoMCL1969	Bd|Bradi2g45000.1.p Os|LOC_Os01g45570.1 Ta|TRAES3BF026400090CFD_c1
OrthoMCL1970	Bd|Bradi2g45030.1.p Os|LOC_Os01g45640.1 Ta|TRAES3BF026400040CFD_c1
OrthoMCL1971	Bd|Bradi2g45080.1.p Os|LOC_Os01g45720.1 Ta|TRAES3BF177400030CFD_c1
OrthoMCL1972	Bd|Bradi2g45090.3.p Os|LOC_Os01g45730.1 Ta|TRAES3BF177400020CFD_c1
OrthoMCL1973	Bd|Bradi2g45100.1.p Os|LOC_Os01g45750.1 Ta|TRAES3BF019800040CFD_c1
OrthoMCL1974	Bd|Bradi2g45105.2.p Os|LOC_Os01g45760.2 Ta|TRAES3BF177400010CFD_c1
OrthoMCL1975	Bd|Bradi2g45117.1.p Os|LOC_Os01g45860.1 Ta|TRAES3BF178300020CFD_c1
OrthoMCL1976	Bd|Bradi2g45160.1.p Os|LOC_Os01g45960.1 Ta|TRAES3BF087600010CFD_c1
OrthoMCL1977	Bd|Bradi2g45180.2.p Os|LOC_Os01g46020.1 Ta|TRAES3BF087600030CFD_c1
OrthoMCL1978	Bd|Bradi2g45190.2.p Os|LOC_Os01g46040.1 Ta|TRAES3BF087600040CFD_c1
OrthoMCL1979	Bd|Bradi2g45250.1.p Os|LOC_Os01g46230.1 Ta|TRAES3BF087800040CFD_c1
OrthoMCL1980	Bd|Bradi2g45260.1.p Os|LOC_Os01g46240.1 Ta|TRAES3BF087800050CFD_c1
OrthoMCL1981	Bd|Bradi2g45270.1.p Os|LOC_Os01g46250.1 Ta|TRAES3BF087800060CFD_c1
OrthoMCL1982	Bd|Bradi2g45290.1.p Os|LOC_Os01g46270.1 Ta|TRAES3BF087800070CFD_c1
OrthoMCL1983	Bd|Bradi2g45310.1.p Os|LOC_Os01g46340.1 Ta|TRAES3BF058900120CFD_c1
OrthoMCL1984	Bd|Bradi2g45320.2.p Os|LOC_Os01g46350.1 Ta|TRAES3BF058900110CFD_c1
OrthoMCL1985	Bd|Bradi2g45340.1.p Os|LOC_Os01g46390.1 Ta|TRAES3BF058900100CFD_c1
OrthoMCL1986	Bd|Bradi2g45350.1.p Os|LOC_Os01g46400.1 Ta|TRAES3BF058900080CFD_c1
OrthoMCL1987	Bd|Bradi2g45360.1.p Os|LOC_Os01g46410.1 Ta|TRAES3BF058900070CFD_c1
OrthoMCL1988	Bd|Bradi2g45370.1.p Os|LOC_Os01g46430.1 Ta|TRAES3BF058900060CFD_c1
OrthoMCL1989	Bd|Bradi2g45380.1.p Os|LOC_Os01g46510.1 Ta|TRAES3BF058900050CFD_c1
OrthoMCL1990	Bd|Bradi2g45400.3.p Os|LOC_Os01g46590.1 Ta|TRAES3BF058900030CFD_c1
OrthoMCL1991	Bd|Bradi2g45410.1.p Os|LOC_Os01g46600.1 Ta|TRAES3BF058900010CFD_c1
OrthoMCL1992	Bd|Bradi2g45450.1.p Os|LOC_Os01g46720.1 Ta|TRAES3BF051300010CFD_c1
OrthoMCL1993	Bd|Bradi2g45470.1.p Os|LOC_Os01g46760.1 Ta|TRAES3BF051200120CFD_c1
OrthoMCL1994	Bd|Bradi2g45480.2.p Os|LOC_Os01g46800.1 Ta|TRAES3BF051200110CFD_c1
OrthoMCL1995	Bd|Bradi2g45490.2.p Os|LOC_Os01g46810.1 Ta|TRAES3BF051200100CFD_c1
OrthoMCL1996	Bd|Bradi2g45500.1.p Os|LOC_Os01g46840.1 Ta|TRAES3BF051200090CFD_c1
OrthoMCL1997	Bd|Bradi2g45510.1.p Os|LOC_Os01g46850.1 Ta|TRAES3BF051200080CFD_c1
OrthoMCL1998	Bd|Bradi2g45530.1.p Os|LOC_Os01g46870.1 Ta|TRAES3BF051200070CFD_c1
OrthoMCL1999	Bd|Bradi2g45560.1.p Os|LOC_Os01g46940.1 Ta|TRAES3BF051200040CFD_c1
OrthoMCL2000	Bd|Bradi2g45580.2.p Os|LOC_Os01g46980.1 Ta|TRAES3BF081200010CFD_c1
[truncated: 2,035 more rows]
