# Supplementary material for: Genome comparison implies the role of Wsm2 in membrane trafficking and protein degradation
Source: PeerJ. 2018 Apr 23;6:e4678. doi: 10.7717/peerj.4678 (PMC5918131; doi:10.7717/peerj.4678)
Supplement: File S2 [file peerj-06-4678-s002.txt]

>GENE1856_1005
GTTTAAGAACAAAGTGATAATCATTCTTTGTACGCTTAGCCTAAGGACATnATAGGCTTACCAAAAGAATCATGTCTTGCATTTGAAGCCCARNNNNNN
>BS00022387_51
AAATGGAGGCAAAAGGATAGGTCAGTAGCCGATTGTACAACACCATGTGGnTACGCCTGGACTGTCTTTACAATTAAGCCATTAGTAACTTCAGGATGCAG
>BS00088683_51
CTGTTCCACACGGCTCGGGTAAACTGCCTGGCGTGGTCACCCGACAGCCGnTTCGTGGCCACGGGGTCGCTGGACACCTGCGCGATCATCTACGACGTAGA
>Excalibur_rep_c104532_80
ACAACAAATGACACTAATGCTGAGAAGTCCGTAGATGTAGTTATGGCTGAnGAGCCTGCAGATTCTGATTGCTTGAAACACTTTGATGTTCTGCAGTGCCC
>BS00018764_51
TACAACCCTCGGCTCGGTGTTCAGCTTTCTTGAGCGGTTTCGGTCTTCCCnAGGTGCTCATACTGGCTGCAGTCTGCTCCTATGTCCTTCAGGGCTGTGAT
>wsnp_Ra_c16264_24873670
TTCATGTAGCGGCTTTGGACATTCTGTCTCTTCGTTTCCGGAGAAGTCAGGGGGCGAGGAGGCGCTCCTGGCTTGGCTTTTCCTTCCTTCTCGTGGTGGTnGCTGTCTGCCTCGCTGACGGCAGTGATGAGGTGTGTCTCGTGGCCGCTCCGTCAAATAACCTCCAGATCTGTCCGGGTCCGTGCTCTTCCACTCCTCTCG
>RAC875_c8885_74
GGCCACTACATTCTCAAAGCTTGTGAGGCCTACTTGCAAGGAGCTGTGGTnGGCACGCTGAACGACGATGCCTGCCCTCCCACTGATTCTAACAAGGAGTA
>IAAV6442
CCCATGCAACAGCTTCCCTGTTGGAATCAGCAGAACAAAACATGGAAACATCCGGCGAATAATGTATGGTAGTAATAGGACCCCGGTGTTTTTCAAGTACnGCTTCTTCTGTAACAGTATCCCCACTGATGGAATAGATCCGCAGTTTCCCGTCTTGAGCACCAACGATAGCTTCAGTGCCATCAGGAGAAACAGCA
