# Supplementary material for: Genome comparison implies the role of Wsm2 in membrane trafficking and protein degradation
Source: PeerJ. 2018 Apr 23;6:e4678. doi: 10.7717/peerj.4678 (PMC5918131; doi:10.7717/peerj.4678)
Supplement: Table S1 [file peerj-06-4678-s003.xlsx]

## Sheet: Orthology_relationship
Supplemental Table 1. Orthology relationship of 93 Wsm2 candidates among rice, Brachypodium, and wheat.
Mutations	Rice Orthologs			Brachypodium Orthologs			Wheat Orthologs
	ID	EST	Length (aa)	ID	EST	Length (aa)	ID	EST	Length (aa)
Gain of an Activation Domain	LOC_Os01g65210.1	8	713	Bradi2g56347.2.p	2	567	TRAES3BF044200080CFD_c1	12	550
Gain of an Activation Domain	LOC_Os01g61814.1	156	313	Bradi2g54210.1.p	17	143	TRAES3BF041800030CFD_c1	249	164
Gain of an Activation Domain	LOC_Os01g34690.1	6	530	Bradi2g50250.1.p	2	394	TRAES3BF090300150CFD_c1	63	395
Gain of an Activation Domain	LOC_Os01g47180.1	4	273	Bradi2g45650.1.p	1	202	TRAES3BF030000010CFD_c1	6	198
Gain of an Activation Domain	LOC_Os01g65530.1	16	422	Bradi2g24690.5.p	6	190	TRAES3BF064800040CFD_c1	11	126
Gain of an Activation Domain	LOC_Os01g69850.1	21	220	Bradi2g59185.1.p	1	106	TRAES3BF009000040CFD_c1	33	168
Gain of an Activation Domain	LOC_Os01g07590.1	16	459	Bradi2g04380.1.p	12	161	TRAES3BF008300010CFD_c1	53	161
Gain of an Activation Domain	LOC_Os01g50700.1	93	653	Bradi2g17974.1.p	29	339	TRAES3BF082500030CFD_c1	1	338
Gain of an Activation Domain	LOC_Os01g10600.1	11	370	Bradi2g32890.1.p	1	283	TRAES3BF013700060CFD_c1	4	269
Gain of an Activation Domain	LOC_Os01g42770.1	22	209	Bradi2g43400.2.p	5	166	TRAES3BF025300010CFD_c1	9	155
Gain of an Activation Domain	LOC_Os01g47560.1	8	581	Bradi2g45900.1.p	1	382	TRAES3BF058500060CFD_c1	3	369
Gain of an Activation Domain	LOC_Os01g52890.1	9	155	Bradi2g48840.1.p	6	102	TRAES3BF073300040CFD_c1	5	105
Gain of an Activation Domain	LOC_Os01g55880.1	4	527	Bradi2g50810.2.p	11	338	TRAES3BF086200040CFD_c1	7	340
Gain of an Activation Domain	LOC_Os01g57050.2	2	119	Bradi2g51696.1.p	2	70	TRAES3BF060000040CFD_c1	2	69
Gain of an Activation Domain	LOC_Os01g58150.1	2	224	Bradi2g52310.1.p	4	115	TRAES3BF034700050CFD_c1	3	113
Gain of an Activation Domain	LOC_Os01g66970.1	11	285	Bradi2g57520.2.p	1	213	TRAES3BF078000010CFD_c1	5	206
Loss of a Inhibition Domain	LOC_Os01g41890.1	1	550	Bradi2g39666.1.p	1	743	TRAES3BF047500090CFD_c1	2	907
Loss of a Inhibition Domain	LOC_Os01g34970.2	1	672	Bradi2g20177.1.p	2	1191	TRAES3BF026500060CFD_c1	26	1141
Loss of a Inhibition Domain	LOC_Os01g65030.1	2	429	Bradi2g07310.1.p	4	753	TRAES3BF087100050CFD_c1	2	784
Loss of a Inhibition Domain	LOC_Os01g02400.3	3	322	Bradi2g01320.4.p	3	470	TRAES3BF039600150CFD_c1	1	526
Loss of a Inhibition Domain	LOC_Os01g08260.1	17	613	Bradi2g04847.1.p	4	1438	TRAES3BF083500030CFD_c1	26	1023
Loss of a Inhibition Domain	LOC_Os01g48200.1	6	470	Bradi2g46250.1.p	1	1776	TRAES3BF022700040CFD_c1	6	1362
Loss of a Inhibition Domain	LOC_Os01g51630.1	1	368	Bradi2g41973.2.p	1	775	TRAES3BF108800070CFD_c1	17	768
Loss of a Inhibition Domain	LOC_Os01g14926.1	3	438	Bradi2g62060.2.p	7	645	TRAES3BF080700030CFD_c1	1	874
Loss of a Inhibition Domain	LOC_Os01g43150.2	6	317	Bradi2g41610.1.p	7	705	TRAES3BF042100030CFD_c1	20	705
Loss of a Inhibition Domain	LOC_Os01g11054.4	16	535	Bradi2g06620.1.p	2	1007	TRAES3BF090300040CFD_c1	13	867
Loss of a Inhibition Domain	LOC_Os01g11960.1	4	406	Bradi2g45430.1.p	3	1038	TRAES3BF051300040CFD_c1	4	1025
Loss of a Inhibition Domain	LOC_Os01g34870.1	2	395	Bradi2g40420.1.p	1	681	TRAES3BF109800010CFD_c1	1	586
Loss of a Inhibition Domain	LOC_Os01g57082.1	1	637	Bradi2g51711.3.p	2	900	TRAES3BF060000060CFD_c1	10	968
Loss of a Inhibition Domain	LOC_Os01g16354.1	1	324	Bradi2g10117.2.p	1	553	TRAES3BF090800020CFD_c1	6	561
Loss of a Inhibition Domain	LOC_Os01g13770.3	16	297	Bradi2g31660.2.p	2	403	TRAES3BF057900010CFD_c1	71	399
Loss of a Inhibition Domain	LOC_Os01g61010.2	12	386	Bradi2g53700.1.p	1	553	TRAES3BF032200100CFD_c1	1	540
Loss of a Inhibition Domain	LOC_Os01g64770.5	7	253	Bradi2g56120.3.p	15	444	TRAES3BF006700030CFD_c1	73	440
Loss of a Inhibition Domain	LOC_Os01g66050.1	11	384	Bradi2g57010.3.p	1	776	TRAES3BF021600010CFD_c1	2	739
Loss of a Inhibition Domain	LOC_Os01g50060.1	6	303	Bradi2g47320.1.p	1	406	TRAES3BF026500020CFD_c1	3	404
Loss of a Inhibition Domain	LOC_Os01g47262.2	7	179	Bradi2g45700.1.p	19	282	TRAES3BF029400010CFD_c1	10	271
Loss of a Inhibition Domain	LOC_Os01g56290.1	1	312	Bradi2g51070.1.p	1	1281	TRAES3BF081500050CFD_c1	3	1376
Loss of a Inhibition Domain	LOC_Os01g69250.4	23	123	Bradi2g59080.1.p	13	205	TRAES3BF092600010CFD_c1	89	210
Loss of a Inhibition Domain	LOC_Os01g40640.4	1	235	Bradi2g18650.1.p	4	513	TRAES3BF118300080CFD_c1	6	428
Loss of a Inhibition Domain	LOC_Os01g52140.2	4	405	Bradi2g18730.3.p	2	752	TRAES3BF057800010CFD_c1	2	780
Loss of a Inhibition Domain	LOC_Os01g12900.3	8	101	Bradi2g19990.1.p	6	214	TRAES3BF049800010CFD_c1	9	223
Loss of a Inhibition Domain	LOC_Os01g62060.3	17	71	Bradi2g54400.1.p	11	99	TRAES3BF117500040CFD_c1	11	97
Loss of a Inhibition Domain	LOC_Os01g03090.2	4	247	Bradi2g01570.1.p	17	337	TRAES3BF035500030CFD_c1	25	346
Loss of a Inhibition Domain	LOC_Os01g04860.1	2	324	Bradi2g02740.4.p	9	488	TRAES3BF024700070CFD_c1	2	522
Loss of a Inhibition Domain	LOC_Os01g04920.2	13	307	Bradi2g02800.1.p	9	440	TRAES3BF024700340CFD_c1	4	441
Loss of a Inhibition Domain	LOC_Os01g01080.2	20	389	Bradi2g03740.1.p	8	543	TRAES3BF058200030CFD_c1	45	540
Loss of a Inhibition Domain	LOC_Os01g08420.1	2	1023	Bradi2g05017.1.p	1	2159	TRAES3BF110600020CFD_c1	5	1826
Loss of a Inhibition Domain	LOC_Os01g11260.1	1	303	Bradi2g06760.2.p	1	520	TRAES3BF117100110CFD_c1	1	525
Loss of a Inhibition Domain	LOC_Os01g11580.2	2	221	Bradi2g06910.1.p	1	495	TRAES3BF020300080CFD_c1	1	511
Loss of a Inhibition Domain	LOC_Os01g12250.1	1	350	Bradi2g07284.1.p	1	933	TRAES3BF115000170CFD_c1	2	928
Loss of a Inhibition Domain	LOC_Os01g12530.6	6	310	Bradi2g07430.1.p	12	590	TRAES3BF042200010CFD_c1	9	591
Loss of a Inhibition Domain	LOC_Os01g13350.1	6	147	Bradi2g08010.1.p	12	219	TRAES3BF038400060CFD_c1	7	219
Loss of a Inhibition Domain	LOC_Os01g16620.4	3	219	Bradi2g10240.1.p	4	428	TRAES3BF029700040CFD_c1	22	430
Loss of a Inhibition Domain	LOC_Os01g17060.2	14	68	Bradi2g10710.6.p	1	1058	TRAES3BF027200010CFD_c1	21	1084
Loss of a Inhibition Domain	LOC_Os01g19140.2	8	151	Bradi2g11360.1.p	4	462	TRAES3BF118400040CFD_c1	10	460
Loss of a Inhibition Domain	LOC_Os01g43380.1	5	713	Bradi2g43890.3.p	2	1055	TRAES3BF075000010CFD_c1	12	964
Loss of a Inhibition Domain	LOC_Os01g43630.3	52	207	Bradi2g44070.2.p	2	848	TRAES3BF021000040CFD_c1	30	839
Loss of a Inhibition Domain	LOC_Os01g47340.2	45	124	Bradi2g45740.1.p	16	176	TRAES3BF028000050CFD_c1	79	178
Loss of a Inhibition Domain	LOC_Os01g47350.1	12	184	Bradi2g45757.1.p	3	334	TRAES3BF028000040CFD_c1	13	333
Loss of a Inhibition Domain	LOC_Os01g47540.4	7	270	Bradi2g45880.1.p	5	448	TRAES3BF058500030CFD_c1	17	446
Loss of a Inhibition Domain	LOC_Os01g47630.2	5	105	Bradi2g45970.3.p	16	285	TRAES3BF031900020CFD_c1	42	186
Loss of a Inhibition Domain	LOC_Os01g50860.1	2	425	Bradi2g47670.3.p	3	710	TRAES3BF132100020CFD_c1	2	629
Loss of a Inhibition Domain	LOC_Os01g51210.2	5	139	Bradi2g47860.2.p	1	225	TRAES3BF076000040CFD_c1	33	227
Loss of a Inhibition Domain	LOC_Os01g51754.3	4	420	Bradi2g48150.2.p	8	824	TRAES3BF093600010CFD_c1	11	865
Loss of a Inhibition Domain	LOC_Os01g52980.1	3	362	Bradi2g48880.1.p	3	512	TRAES3BF073300090CFD_c1	1	548
Loss of a Inhibition Domain	LOC_Os01g59320.1	2	168	Bradi2g52830.1.p	6	598	TRAES3BF027700240CFD_c1	11	602
Loss of a Inhibition Domain	LOC_Os01g59800.3	5	295	Bradi2g53090.1.p	2	448	TRAES3BF099200030CFD_c1	5	447
Loss of a Inhibition Domain	LOC_Os01g60660.2	16	276	Bradi2g53532.2.p	16	405	TRAES3BF001300010CFD_c1	73	412
Loss of a Inhibition Domain	LOC_Os01g61560.3	15	178	Bradi2g54047.1.p	5	311	TRAES3BF009500030CFD_c1	6	313
Loss of a Inhibition Domain	LOC_Os01g61670.3	30	134	Bradi2g54127.1.p	2	240	TRAES3BF093900020CFD_c1	9	190
Loss of a Inhibition Domain	LOC_Os01g62244.3	27	124	Bradi2g54550.1.p	22	170	TRAES3BF112600010CFD_c1	168	170
Loss of a Inhibition Domain	LOC_Os01g63290.2	3	354	Bradi2g55132.1.p	2	519	TRAES3BF142500030CFD_c1	3	517
Loss of a Inhibition Domain	LOC_Os01g63900.1	6	218	Bradi2g55470.1.p	1	590	TRAES3BF093200070CFD_c1	3	446
Loss of a Inhibition Domain	LOC_Os01g64262.1	6	187	Bradi2g55740.1.p	2	344	TRAES3BF275200040CFD_c1	12	344
Loss of a Inhibition Domain	LOC_Os01g67370.4	6	231	Bradi2g57730.1.p	3	449	TRAES3BF114600190CFD_c1	6	449
Loss of a Inhibition Domain	LOC_Os01g67880.1	8	400	Bradi2g58070.2.p	2	597	TRAES3BF044000050CFD_c1	14	839
Loss of a Inhibition Domain	LOC_Os01g68010.4	16	183	Bradi2g58110.1.p	6	366	TRAES3BF105800060CFD_c1	7	366
Loss of a Inhibition Domain	LOC_Os01g68324.3	12	392	Bradi2g58370.5.p	2	693	TRAES3BF066400040CFD_c1	64	689
Loss of a Inhibition Domain	LOC_Os01g68440.3	2	196	Bradi2g58420.1.p	6	574	TRAES3BF024100090CFD_c1	5	591
Loss of a Inhibition Domain	LOC_Os01g68790.4	35	73	Bradi2g58690.1.p	16	157	TRAES3BF152900030CFD_c1	139	176
Loss of a Inhibition Domain	LOC_Os01g70570.2	9	290	Bradi2g59710.1.p	1	492	TRAES3BF111600230CFD_c1	5	503
Loss of a Inhibition Domain	LOC_Os01g70950.1	7	523	Bradi2g60097.1.p	4	815	TRAES3BF041300090CFD_c1	12	816
Loss of a Inhibition Domain	LOC_Os01g74310.4	5	762	Bradi2g62330.1.p	2	1250	TRAES3BF266400030CFD_c1	9	1022
Upregulation of Expression	LOC_Os01g65460.2	45	920	Bradi2g24670.2.p	1	754	TRAES3BF043700050CFD_c1	3	844
Upregulation of Expression	LOC_Os01g66850.1	31	403	Bradi2g62430.1.p	1	613	TRAES3BF065400210CFD_c1	5	426
Upregulation of Expression	LOC_Os01g64120.1	22	166	Bradi2g55680.1.p	1	152	TRAES3BF100900030CFD_c1	1	155
Upregulation of Expression	LOC_Os01g04720.1	22	639	Bradi2g02700.1.p	1	639	TRAES3BF062700010CFD_c1	2	576
Upregulation of Expression	LOC_Os01g06630.1	244	94	Bradi2g03825.1.p	2	95	TRAES3BF118400020CFD_c1	9	115
Upregulation of Expression	LOC_Os01g14880.1	52	81	Bradi2g08907.1.p	2	79	TRAES3BF026700080CFD_c1	5	79
Upregulation of Expression	LOC_Os01g16170.2	99	419	Bradi2g09940.2.p	4	397	TRAES3BF102700110CFD_c1	22	417
Upregulation of Expression	LOC_Os01g61044.1	39	460	Bradi2g53730.1.p	1	464	TRAES3BF032200060CFD_c1	6	459
Upregulation of Expression	LOC_Os01g65670.1	41	467	Bradi2g56767.1.p	1	463	TRAES3BF098400010CFD_c1	1	469
Upregulation of Expression	LOC_Os01g73450.1	62	352	Bradi2g61710.2.p	2	277	TRAES3BF082800230CFD_c1	6	352
