# Supplementary material for: Genome comparison implies the role of Wsm2 in membrane trafficking and protein degradation
Source: PeerJ. 2018 Apr 23;6:e4678. doi: 10.7717/peerj.4678 (PMC5918131; doi:10.7717/peerj.4678)
Supplement: Table S5 [file peerj-06-4678-s007.xlsx]

## Sheet: Sheet1
Table S5. Experimental raw data for back assay on Bd21-3
Sample number, ELISA values (1 hour readings), and the number of times greater than the equivalent healthy value [GHV = (Sample ELISA value / Healthy ELISA value)] of wheat samples tested against WSMV antiserum.
					WSMV
	Host	Row	Dilution	Sample	ELISA	GHV
	Brachy	1	1:5	1	0.318	30	+
	Brachy	1	1:5	2	0.269	25.3774	+
	Brachy	1	1:5	3	0.295	27.8302	+
	Brachy	1	1:5	4	0.271	25.566	+
	Brachy	1	1:5	5	0.336	31.6981	+
	Brachy	1	1:5	6	0.374	35.283	+
	Brachy	1	1:5	7	0.315	29.717	+
	Brachy	1	1:5	8	0.4	37.7358	+
	Brachy	1	1:5	9	0.006	0.566038
	Brachy	2	1:10	10	0.251	23.6792	+
	Brachy	2	1:10	11	0.399	37.6415	+
	Brachy	2	1:10	12	0.406	38.3019	+
	Brachy	2	1:10	13	0.341	32.1698	+
	Brachy	2	1:10	14	0.259	24.434	+
	Brachy	2	1:10	15	0.343	32.3585	+
	Brachy	2	1:10	16	0.306	28.8679	+
	Brachy	2	1:10	17	0.305	28.7736	+
	Brachy	3	1:20	18	0.356	33.5849	+
	Brachy	3	1:20	19	0.318	30	+
	Brachy	3	1:20	20	0.259	24.434	+
	Brachy	3	1:20	21	0.286	26.9811	+
	Brachy	3	1:20	22	0.283	26.6981	+
	Brachy	3	1:20	23	0.261	24.6226	+
	Brachy	3	1:20	24	0.238	22.4528	+
	Brachy	3	1:20	25	0.326	30.7547	+
	Brachy	4	1:40	26	0.377	35.566	+
	Brachy	4	1:40	27	0.207	19.5283	+
	Brachy	4	1:40	28	0.255	24.0566	+
	Brachy	4	1:40	29	0.239	22.5472	+
	Brachy	4	1:40	30	0.012	1.13208
	Brachy	4	1:40	31	0.362	34.1509	+
	Brachy	5	1:80	32	0.202	19.0566	+
	Brachy	5	1:80	33	0.29	27.3585	+
	Brachy	5	1:80	34	0.227	21.4151	+
	Brachy	5	1:80	35	0.241	22.7358	+
	Brachy	5	1:80	36	0.258	24.3396	+
	Brachy	5	1:80	37	0.289	27.2642	+
	Brachy	5	1:80	38	0.369	34.8113	+
	Brachy	6	1:160	39	0.009	0.849057
	Brachy	6	1:160	40	0.011	1.03774
	Brachy	6	1:160	41	0.17	16.0377	+
	Brachy	6	1:160	42	0.007	0.660377
	Brachy	6	1:160	43	0.271	25.566	+
	Brachy	6	1:160	44	0.285	26.8868	+
	Brachy	6	1:160	45	0.009	0.849057
	Brachy	6	1:160	46	0.257	24.2453	+
	Brachy	7	Healthy	47	0.01	0.943396
	Brachy	7	Healthy	48	0.01	0.943396
	Brachy	7	Healthy	49	0.005	0.471698
	Brachy	7	Healthy	50	0.008	0.754717
	Brachy	7	Healthy	51	0.02	1.88679
				Average Healthy Brachypodium	0.0106
